# Supplementary material for: Classification of cannabis strains in the Canadian market with discriminant analysis of principal components using genome-wide single nucleotide polymorphisms
Source: PLoS One. 2021 Jun 28;16(6):e0253387. doi: 10.1371/journal.pone.0253387 (PMC8238227; doi:10.1371/journal.pone.0253387)
Supplement: S1 Table — (XLSX) [file pone.0253387.s002.xlsx]

## Sheet: 1-Balanced assigned to THC grp
																															All strains (n=23)				CBD dominant strains (n=6)				Balanced strains (n=3)				THC dominant strains (n=14)
	Chromosome name	Chromosome #	SNP location	REF	ALT1	ALT2	ALT3	1-BALANCED	2-BALANCED	3-CBD	4-CBD	5-CBD	6-CBD	7-BALANCED	8-CBD	9-BALANCED	10-CBD	11-THC	12-THC	13-THC	14-THC	15-THC	16-THC	17-THC	18-THC	19-THC	20-THC	21-THC	22-THC	23-THC	ALT1 allele frequency	ALT2 allele frequency	ALT3 allele frequency	ALT4 allele frequency	ALT1 allele frequency	ALT2 allele frequency	ALT3 allele frequency	ALT4 allele frequency	ALT1 allele frequency	ALT2 allele frequency	ALT3 allele frequency	ALT4 allele frequency	REF-count	ALT1-count	ALT2-count	ALT3-count	Annotations (cs10)	Notes
1	CM010790.2	1	4010838	C	A	T		A/A	T/T	T/T	C/T	C/T	C/T	T/T	T/T	C/T	T/T	A/A	A/A	A/A	C/T	C/A	C/T	A/T	A/T	A/A	A/A	T/T	A/A	A/A	0.152174	0.413043	0.434783	0	0.25	0	0.75	0	0.166667	0	0.833333	0	0.107143	0.678571	0.214286	0	No feature found
2	CM010790.2	1	16039770	T	G	C		G/C	C/C	G/G	G/G	G/G	G/G	G/C	G/G	C/C	G/G	C/C	G/G	G/G	G/G	C/G	G/G	G/G	T/C	G/G	C/G	C/C	G/G	C/C	0.0217391	0.652174	0.326087	0	0	1	0	0	0	0.166667	0.833333	0	0.0357143	0.607143	0.357143	0	Cannabis sativa probable 2-oxoglutarate-dependent dioxygenase At3g50210 (LOC115702716), transcript variant X3, mRNA
3	CM010790.2	1	16093059	T	A	C		A/C	A/A	A/A	A/A	A/A	A/A	A/C	A/A	A/A	A/A	C/C	A/A	A/A	A/A	A/C	A/A	A/C	A/C	A/A	A/C	A/C	A/A	C/C	0	0.76087	0.23913	0	0	1	0	0	0	0.833333	0.166667	0	0	0.642857	0.357143	0	No feature found
4	CM010790.2	1	28877194	A	C	G		C/C	G/G	G/G	G/G	G/G	A/G	G/G	G/G	A/G	G/G	A/G	A/C	A/G	A/G	A/C	A/G	C/C	A/G	A/C	A/G	A/C	G/G	C/C	0.26087	0.217391	0.521739	0	0.0833333	0	0.916667	0	0.166667	0	0.833333	0	0.357143	0.357143	0.285714	0	No feature found
5	CM010790.2	1	28881221	G	C	T		C/C	T/T	T/T	T/T	T/T	G/T	T/T	T/T	G/T	T/T	G/T	G/C	G/T	G/T	G/C	G/T	C/C	G/T	G/C	G/T	G/C	T/T	C/C	0.26087	0.217391	0.521739	0	0.0833333	0	0.916667	0	0.166667	0	0.833333	0	0.357143	0.357143	0.285714	0	Cannabis sativa uncharacterized LOC115710466 (LOC115710466), mRNA
6	CM010790.2	1	28892017	A	T	C		T/T	C/C	C/C	C/C	C/C	A/C	C/C	C/C	A/C	C/C	A/C	A/T	A/C	A/C	A/T	A/C	T/T	A/C	A/T	A/C	A/T	C/C	T/T	0.26087	0.217391	0.521739	0	0.0833333	0	0.916667	0	0.166667	0	0.833333	0	0.357143	0.357143	0.285714	0	No feature found
7	CM010790.2	1	28892062	A	C	G		C/C	G/G	G/G	G/G	G/G	A/G	G/G	G/G	A/G	G/G	A/G	A/C	A/G	A/G	A/C	A/G	C/C	A/G	A/C	A/G	A/C	G/G	C/C	0.26087	0.217391	0.521739	0	0.0833333	0	0.916667	0	0.166667	0	0.833333	0	0.357143	0.357143	0.285714	0	No feature found
8	CM010790.2	1	30494244	T	C	G		C/C	G/G	G/G	C/G	G/C	T/G	G/C	G/G	T/G	G/G	C/C	T/C	T/C	T/G	T/C	T/G	C/C	T/G	T/C	C/C	C/C	G/G	C/C	0.195652	0.413043	0.391304	0	0.0833333	0.166667	0.75	0	0.166667	0.166667	0.666667	0	0.25	0.571429	0.178571	0	No feature found
9	CM010790.2	1	34006099	A	G	T		G/G	T/T	T/T	T/T	T/T	A/T	T/T	T/T	A/T	T/T	G/T	A/G	A/T	A/T	A/G	A/T	G/T	A/T	A/G	G/T	G/G	T/T	G/G	0.195652	0.26087	0.543478	0	0.0833333	0	0.916667	0	0.166667	0	0.833333	0	0.25	0.428571	0.321429	0	Cannabis sativa CCR4-NOT transcription complex subunit 1 (LOC115716043), mRNA
10	CM010790.2	1	35401823	T	G	C		G/G	G/G	T/C	T/C	T/C	T/C	G/G	T/C	T/G	T/C	G/G	T/G	T/G	T/C	T/G	T/C	T/G	T/C	T/G	G/G	G/G	G/G	G/G	0.326087	0.478261	0.195652	0	0.5	0	0.5	0	0.166667	0.833333	0	0	0.285714	0.607143	0.107143	0	No feature found
11	CM010790.2	1	36879633	T	G	A		G/G	A/A	A/A	A/A	A/A	A/G	A/A	A/A	A/G	A/A	A/G	G/G	A/G	A/G	G/G	A/G	A/G	G/G	G/G	A/G	G/G	A/A	G/G	0	0.478261	0.521739	0	0	0.0833333	0.916667	0	0	0.166667	0.833333	0	0	0.714286	0.285714	0	No feature found
12	CM010790.2	1	36903366	G	C	T		C/C	T/T	T/T	T/T	T/T	G/T	T/T	T/T	T/C	T/T	T/C	G/C	G/T	G/T	G/C	G/T	C/T	G/C	G/C	T/C	C/C	T/T	C/C	0.173913	0.304348	0.521739	0	0.0833333	0	0.916667	0	0	0.166667	0.833333	0	0.25	0.464286	0.285714	0	No feature found
13	CM010790.2	1	37223558	G	C	T		C/C	T/T	T/T	T/T	T/T	G/T	T/T	T/T	G/T	T/T	C/T	G/C	G/T	G/T	G/C	G/T	C/C	G/T	G/C	C/T	C/C	T/T	C/C	0.195652	0.282609	0.521739	0	0.0833333	0	0.916667	0	0.166667	0	0.833333	0	0.25	0.464286	0.285714	0	No feature found
14	CM010790.2	1	38793678	A	T	C		A/T	C/C	C/C	C/C	C/C	A/C	C/C	C/C	C/T	C/C	A/T	A/T	A/C	A/C	A/T	A/C	A/T	A/T	A/T	A/T	A/T	C/C	A/T	0.304348	0.23913	0.456522	0	0.0833333	0	0.916667	0	0	0.166667	0.833333	0	0.464286	0.357143	0.178571	0	No feature found
15	CM010790.2	1	38797225	G	A	T		G/A	T/T	T/T	T/T	T/T	G/T	T/T	T/T	G/A	T/T	G/A	G/A	G/T	G/T	G/A	G/T	G/A	G/A	G/A	G/A	G/A	T/T	G/A	0.326087	0.23913	0.434783	0	0.0833333	0	0.916667	0	0.166667	0.166667	0.666667	0	0.464286	0.357143	0.178571	0	No feature found
16	CM010790.2	1	40058083	A	G	C	T	G/G	C/C	C/T	T/T	T/T	A/T	C/T	C/T	C/G	T/T	G/T	A/G	A/T	A/T	A/G	A/T	G/T	A/G	A/G	G/T	G/G	C/C	G/G	0.173913	0.304348	0.173913	0.347826	0.0833333	0	0.166667	0.75	0	0.166667	0.666667	0.166667	0.25	0.464286	0.0714286	0.214286	No feature found
17	CM010790.2	1	41942892	A	T	C		T/T	C/C	C/C	C/C	C/C	C/C	C/C	C/C	C/C	C/C	C/T	C/T	C/C	C/C	C/T	C/C	C/T	C/C	C/T	C/T	T/T	C/C	T/T	0	0.26087	0.73913	0	0	0	1	0	0	0	1	0	0	0.428571	0.571429	0	No feature found
18	CM010790.2	1	45211897	T	A	C		A/A	C/C	C/C	C/C	C/C	T/C	C/C	C/C	T/C	C/C	C/C	T/A	T/C	T/C	T/A	T/C	A/C	T/C	T/A	C/A	A/A	C/C	A/A	0.195652	0.23913	0.565217	0	0.0833333	0	0.916667	0	0.166667	0	0.833333	0	0.25	0.392857	0.357143	0	No feature found
19	CM010790.2	1	46705772	G	T	C		T/T	C/C	C/C	C/C	C/C	G/C	C/C	C/C	C/T	C/C	C/T	G/T	G/C	G/C	G/T	G/C	C/T	G/C	G/T	C/T	T/T	C/C	T/T	0.173913	0.282609	0.543478	0	0.0833333	0	0.916667	0	0	0.166667	0.833333	0	0.25	0.428571	0.321429	0	No feature found
20	CM010790.2	1	47606446	G	C	T		C/C	T/T	T/T	T/T	T/T	G/T	T/T	T/T	T/T	T/T	C/C	G/C	T/T	G/T	G/C	G/T	C/T	G/C	G/C	C/T	G/C	C/T	C/C	0.173913	0.304348	0.521739	0	0.0833333	0	0.916667	0	0	0	1	0	0.25	0.5	0.25	0	No feature found
21	CM010790.2	1	48204260	G	C	A		C/C	A/A	A/A	A/A	A/A	G/A	A/A	A/A	G/A	A/A	A/C	G/C	G/A	G/A	G/C	G/A	G/C	G/A	G/C	A/C	C/C	A/A	C/C	0.217391	0.26087	0.521739	0	0.0833333	0	0.916667	0	0.166667	0	0.833333	0	0.285714	0.428571	0.285714	0	No feature found
22	CM010790.2	1	52386565	A	G	T		G/G	T/T	T/T	T/T	T/T	A/T	T/T	T/T	A/T	T/T	T/G	A/G	A/T	A/T	A/G	A/T	A/G	A/T	A/G	T/G	G/G	T/T	G/G	0.217391	0.26087	0.521739	0	0.0833333	0	0.916667	0	0.166667	0	0.833333	0	0.285714	0.428571	0.285714	0	No feature found
23	CM010790.2	1	54826881	T	A	G		A/A	G/G	G/G	G/G	G/G	T/G	G/G	G/G	T/G	G/G	A/G	T/A	T/G	T/G	T/A	T/G	A/G	T/G	T/A	A/G	A/A	G/G	A/A	0.195652	0.26087	0.543478	0	0.0833333	0	0.916667	0	0.166667	0	0.833333	0	0.25	0.428571	0.321429	0	No feature found
24	CM010790.2	1	56481421	C	T	A		T/T	A/A	A/A	A/A	A/A	C/A	A/A	A/A	C/A	A/A	A/T	C/T	C/A	C/A	C/T	C/A	T/T	C/A	C/T	T/A	T/T	A/A	T/T	0.195652	0.282609	0.521739	0	0.0833333	0	0.916667	0	0.166667	0	0.833333	0	0.25	0.464286	0.285714	0	Cannabis sativa uncharacterized LOC115717233 (LOC115717233), transcript variant X3, mRNA
25	CM010790.2	1	58586698	T	C	G		T/C	G/G	G/G	G/G	G/G	T/G	G/G	G/G	T/G	G/G	T/G	T/C	G/G	T/G	T/C	T/G	C/G	T/C	T/C	T/G	T/C	G/G	C/C	0.26087	0.195652	0.543478	0	0.0833333	0	0.916667	0	0.166667	0	0.833333	0	0.357143	0.321429	0.321429	0	No feature found
26	CM010790.2	1	58594813	C	A	T		C/A	T/T	T/T	T/T	T/T	A/T	T/T	T/T	C/T	T/T	C/T	A/A	T/T	A/T	A/A	A/T	A/T	A/A	A/A	C/T	A/A	T/A	A/A	0.0869565	0.391304	0.521739	0	0	0.0833333	0.916667	0	0.166667	0	0.833333	0	0.107143	0.607143	0.285714	0	No feature found
27	CM010790.2	1	58891411	A	C	G		C/C	G/G	G/G	G/G	G/G	A/G	G/G	G/G	A/G	G/G	C/G	A/C	A/G	A/G	A/C	A/G	C/G	A/G	A/C	C/G	C/C	G/G	C/C	0.195652	0.26087	0.543478	0	0.0833333	0	0.916667	0	0.166667	0	0.833333	0	0.25	0.428571	0.321429	0	No feature found
28	CM010790.2	1	58900534	A	T	C		T/T	C/C	C/C	C/C	C/C	A/C	C/C	C/C	A/C	C/C	T/C	A/T	A/C	A/C	A/T	A/C	C/T	A/C	A/T	T/C	T/T	C/C	T/T	0.195652	0.26087	0.543478	0	0.0833333	0	0.916667	0	0.166667	0	0.833333	0	0.25	0.428571	0.321429	0	No feature found
29	CM010790.2	1	64917180	C	A	G		A/A	G/G	G/G	G/G	G/G	C/G	G/G	G/G	C/G	G/G	A/G	C/A	C/G	C/G	C/A	C/G	A/G	C/G	C/A	A/G	A/A	G/G	A/A	0.195652	0.26087	0.543478	0	0.0833333	0	0.916667	0	0.166667	0	0.833333	0	0.25	0.428571	0.321429	0	No feature found
30	CM010790.2	1	65056337	A	G	C		G/G	C/C	C/C	C/G	C/G	A/C	C/G	C/C	A/C	C/C	G/G	A/G	A/G	A/C	A/G	A/C	G/G	A/C	A/G	G/G	G/G	C/C	G/G	0.195652	0.413043	0.391304	0	0.0833333	0.166667	0.75	0	0.166667	0.166667	0.666667	0	0.25	0.571429	0.178571	0	No feature found
31	CM010790.2	1	65600787	T	G	A		T/G	A/A	A/A	A/G	A/G	T/A	A/G	A/A	T/A	A/A	T/G	T/G	T/G	T/A	T/G	T/A	A/G	T/G	T/G	T/G	T/G	A/G	G/G	0.282609	0.347826	0.369565	0	0.0833333	0.166667	0.75	0	0.166667	0.166667	0.666667	0	0.392857	0.464286	0.142857	0	No feature found
32	CM010790.2	1	72744914	G	C	T		G/C	T/T	T/T	C/T	T/C	T/T	T/T	T/T	C/C	T/T	T/C	G/C	T/T	G/T	G/C	G/T	C/T	C/C	G/C	C/C	C/C	T/T	C/C	0.130435	0.391304	0.478261	0	0	0.166667	0.833333	0	0	0.333333	0.666667	0	0.214286	0.5	0.285714	0	No feature found
33	CM010790.2	1	72756704	T	A	C		A/A	C/C	C/C	C/C	C/C	C/C	C/C	C/C	T/C	C/C	A/C	T/A	C/C	T/C	T/A	T/C	A/A	A/A	T/A	A/C	T/A	C/C	A/A	0.152174	0.304348	0.543478	0	0	0	1	0	0.166667	0	0.833333	0	0.214286	0.5	0.285714	0	No feature found
34	CM010790.2	1	72759920	A	C	T		C/C	T/T	T/T	T/T	T/T	T/T	T/T	T/T	T/T	T/T	C/T	A/C	T/T	A/T	A/C	A/T	C/T	C/C	A/C	C/T	C/C	T/T	C/C	0.108696	0.304348	0.586957	0	0	0	1	0	0	0	1	0	0.178571	0.5	0.321429	0	No feature found
35	CM010790.2	1	73849914	A	G	T		G/G	T/T	T/T	G/T	G/T	T/T	T/T	T/T	T/T	T/T	G/T	A/G	A/T	A/T	A/G	A/T	A/G	G/G	A/G	G/T	G/G	A/T	A/G	0.195652	0.326087	0.478261	0	0	0.166667	0.833333	0	0	0	1	0	0.321429	0.464286	0.214286	0	No feature found
36	CM010790.2	1	74337637	C	G	T		G/G	T/T	T/T	T/T	T/T	T/T	T/T	T/T	T/T	T/T	T/G	C/G	C/T	C/T	C/G	C/T	C/G	G/G	C/G	T/G	C/G	C/T	C/G	0.217391	0.26087	0.521739	0	0	0	1	0	0	0	1	0	0.357143	0.428571	0.214286	0	No feature found
37	CM010790.2	1	74655422	C	G	T		G/G	T/T	T/T	T/T	T/T	T/T	T/T	T/T	T/T	T/T	C/T	C/G	C/T	C/T	C/G	C/T	C/G	C/G	C/G	C/T	C/T	C/T	C/G	0.282609	0.173913	0.543478	0	0	0	1	0	0	0	1	0	0.464286	0.285714	0.25	0	No feature found
38	CM010790.2	1	74669276	A	G	T		G/G	T/T	T/T	T/T	T/T	T/T	T/T	T/T	T/T	T/T	T/G	A/G	G/T	A/T	A/G	A/T	G/G	G/G	A/G	T/G	G/G	G/T	A/G	0.130435	0.347826	0.521739	0	0	0	1	0	0	0	1	0	0.214286	0.571429	0.214286	0	No feature found
39	CM010790.2	1	75213547	A	C	G		C/C	G/G	G/G	G/G	G/G	G/G	G/G	G/G	G/G	G/G	C/C	A/C	C/C	A/G	A/C	A/G	C/C	C/C	A/C	G/C	C/C	G/G	A/C	0.130435	0.369565	0.5	0	0	0	1	0	0	0	1	0	0.214286	0.607143	0.178571	0	No feature found
40	CM010790.2	1	78479397	G	C	T		C/T	C/C	T/T	T/T	T/T	T/T	C/T	T/T	C/T	T/T	G/C	C/C	T/C	C/C	C/C	C/C	C/C	C/C	C/C	C/T	C/C	C/C	C/C	0.0217391	0.608696	0.369565	0	0	0	1	0	0	0.666667	0.333333	0	0.0357143	0.857143	0.107143	0	No feature found
41	CM010790.2	1	79031385	T	A	C		A/C	C/C	C/C	C/C	C/C	C/C	C/C	C/C	C/C	C/C	A/C	A/A	A/C	C/C	A/C	C/C	T/C	A/A	A/A	A/C	A/C	C/C	A/A	0.0217391	0.304348	0.673913	0	0	0	1	0	0	0	1	0	0.0357143	0.5	0.464286	0	Cannabis sativa ABC transporter B family member 28 (LOC115716737), transcript variant X2, mRNA
42	CM010792.2	2	6227817	T	C	A		C/C	A/A	A/A	A/A	A/A	C/A	A/A	A/A	T/A	C/A	C/C	T/C	T/C	C/C	T/C	C/C	C/C	C/C	T/A	C/C	C/C	C/A	C/C	0.108696	0.521739	0.369565	0	0	0.166667	0.833333	0	0.166667	0	0.833333	0	0.142857	0.785714	0.0714286	0	No feature found
43	CM010792.2	2	6961652	A	C	G		A/C	C/C	C/C	G/C	G/C	C/C	G/C	C/C	C/C	C/C	A/G	A/C	C/G	G/G	A/C	G/G	A/G	A/C	C/C	G/G	G/G	C/G	A/G	0.152174	0.5	0.347826	0	0	0.833333	0.166667	0	0	0.833333	0.166667	0	0.25	0.285714	0.464286	0	No feature found
44	CM010792.2	2	9941275	G	A	T		A/T	A/A	A/A	A/A	A/A	A/A	A/A	A/A	A/A	A/A	A/T	G/A	A/T	A/T	G/A	A/T	A/T	G/T	G/A	T/T	A/T	A/T	T/T	0.0869565	0.630435	0.282609	0	0	1	0	0	0	1	0	0	0.142857	0.392857	0.464286	0	Cannabis sativa uncharacterized LOC115724440 (LOC115724440), mRNA
45	CM010792.2	2	9952090	T	A	C		A/A	C/C	C/C	C/C	C/C	C/C	C/C	C/C	C/C	C/C	C/A	T/C	T/A	T/A	T/C	T/A	C/A	T/A	T/C	A/A	C/A	A/C	A/A	0.152174	0.304348	0.543478	0	0	0	1	0	0	0	1	0	0.25	0.5	0.25	0	No feature found
46	CM010792.2	2	10779542	A	C	T		A/C	C/C	C/C	C/C	C/C	C/C	A/C	C/C	A/C	C/C	A/T	A/C	A/C	C/T	A/C	C/T	C/C	A/C	A/C	T/T	A/T	C/T	A/T	0.23913	0.586957	0.173913	0	0	1	0	0	0.333333	0.666667	0	0	0.321429	0.392857	0.285714	0	No feature found
47	CM010792.2	2	11008477	C	T	A		C/T	A/A	A/A	C/A	C/A	C/A	A/T	A/A	T/A	C/A	T/T	C/A	C/T	T/A	C/A	T/A	T/A	C/T	C/A	T/T	T/T	T/A	C/T	0.23913	0.347826	0.413043	0	0.333333	0	0.666667	0	0	0.333333	0.666667	0	0.25	0.5	0.25	0	No feature found
48	CM010792.2	2	11022705	A	T	G		T/G	T/T	T/T	T/T	T/T	T/T	T/G	T/T	T/G	T/T	G/G	A/T	G/T	T/G	A/T	T/G	T/G	A/G	A/T	G/G	G/G	T/G	T/G	0.0869565	0.565217	0.347826	0	0	1	0	0	0	0.666667	0.333333	0	0.142857	0.357143	0.5	0	No feature found
49	CM010792.2	2	11030202	C	A	T		C/A	T/T	T/T	T/T	T/T	T/T	T/A	T/T	T/A	T/T	A/A	C/T	C/A	T/A	C/T	T/A	T/A	C/A	C/T	A/A	A/A	T/A	A/T	0.130435	0.347826	0.521739	0	0	0	1	0	0	0.333333	0.666667	0	0.214286	0.5	0.285714	0	No feature found
50	CM010792.2	2	13595897	A	C	T		C/C	T/T	T/T	T/T	T/T	T/T	T/T	T/T	T/T	T/T	T/C	A/T	C/C	C/T	A/T	C/T	C/T	A/C	A/T	C/C	T/C	C/T	C/C	0.0869565	0.326087	0.586957	0	0	0	1	0	0	0	1	0	0.142857	0.535714	0.321429	0	No feature found
51	CM010792.2	2	13616829	A	T	G		A/T	T/T	T/T	T/T	T/T	T/T	A/T	T/T	T/T	T/T	T/G	A/G	A/T	A/G	A/T	A/G	A/T	A/G	A/G	G/G	G/T	T/G	A/G	0.23913	0.521739	0.23913	0	0	1	0	0	0.166667	0.833333	0	0	0.357143	0.25	0.392857	0	No feature found
52	CM010792.2	2	16709143	C	A	T		A/A	T/T	T/T	T/T	T/T	C/T	T/T	T/T	T/T	C/T	A/T	C/T	A/A	T/A	C/T	T/A	T/A	C/A	C/T	A/A	T/A	A/T	A/A	0.130435	0.326087	0.543478	0	0.166667	0	0.833333	0	0	0	1	0	0.142857	0.535714	0.321429	0	No feature found
53	CM010792.2	2	16714892	T	G	A		G/G	A/A	A/A	A/A	A/A	A/A	A/A	A/A	A/A	A/A	A/G	T/A	G/G	A/G	T/A	A/G	A/G	T/G	T/A	G/G	A/G	A/G	G/G	0.0869565	0.326087	0.586957	0	0	0	1	0	0	0	1	0	0.142857	0.535714	0.321429	0	Cannabis sativa B3 domain-containing protein At3g19184 (LOC115724716), mRNA
54	CM010792.2	2	24086296	A	G	C		G/G	C/C	C/C	A/C	A/C	C/C	C/C	C/C	A/C	C/C	C/G	A/G	A/G	A/G	A/G	A/G	A/G	G/G	A/G	G/G	C/G	C/G	C/G	0.217391	0.369565	0.413043	0	0.166667	0	0.833333	0	0.166667	0	0.833333	0	0.25	0.607143	0.142857	0	No feature found
55	CM010792.2	2	31448051	A	G	T		G/G	T/T	T/T	A/T	A/T	T/G	T/T	T/T	A/T	T/T	T/G	A/G	A/G	A/G	A/G	A/G	A/G	G/G	A/G	G/G	G/G	G/G	G/G	0.217391	0.456522	0.326087	0	0.166667	0.0833333	0.75	0	0.166667	0	0.833333	0	0.25	0.714286	0.0357143	0	No feature found
56	CM010792.2	2	32922179	A	T	C		A/T	C/C	C/C	C/C	C/C	C/T	A/C	C/C	A/C	C/T	A/T	A/C	C/T	C/T	A/C	C/T	C/T	A/T	A/C	T/T	A/T	C/T	C/T	0.195652	0.304348	0.5	0	0	0.166667	0.833333	0	0.333333	0	0.666667	0	0.25	0.428571	0.321429	0	No feature found
57	CM010792.2	2	33026699	A	C	T		C/C	T/T	T/T	A/T	A/T	C/T	C/T	T/T	A/C	C/T	C/C	A/C	A/C	A/C	A/C	A/C	A/C	C/C	A/C	C/C	C/C	C/T	C/T	0.217391	0.5	0.282609	0	0.166667	0.166667	0.666667	0	0.166667	0.333333	0.5	0	0.25	0.678571	0.0714286	0	No feature found
58	CM010792.2	2	34711453	T	A	G		A/G	G/G	G/G	G/G	G/G	G/G	G/G	G/G	G/G	G/G	A/G	T/G	A/G	A/G	T/G	A/G	A/G	T/A	T/G	A/A	A/G	G/G	A/A	0.0869565	0.26087	0.652174	0	0	0	1	0	0	0	1	0	0.142857	0.428571	0.428571	0	No feature found
59	CM010792.2	2	42225929	C	G	A		C/G	A/A	A/A	A/A	A/A	C/A	A/G	A/A	C/G	C/A	G/G	C/G	A/G	C/G	C/G	C/G	C/G	G/G	C/G	G/G	G/G	G/A	A/G	0.217391	0.434783	0.347826	0	0.166667	0	0.833333	0	0.166667	0.333333	0.5	0	0.25	0.642857	0.107143	0	No feature found
60	CM010792.2	2	42431718	A	T	C		T/C	C/C	C/C	C/C	C/C	C/C	T/C	C/C	T/C	C/C	T/T	A/C	T/C	T/C	A/C	T/C	T/C	A/T	A/C	T/T	T/T	T/C	T/C	0.0869565	0.347826	0.565217	0	0	0	1	0	0	0.333333	0.666667	0	0.142857	0.5	0.357143	0	No feature found
61	CM010792.2	2	42432223	T	C	A		C/A	C/C	C/C	C/C	C/C	C/C	A/C	C/C	A/C	C/C	A/A	T/C	A/C	A/C	T/C	A/C	A/C	T/A	T/C	A/A	A/A	A/C	A/C	0.0869565	0.565217	0.347826	0	0	1	0	0	0	0.666667	0.333333	0	0.142857	0.357143	0.5	0	No feature found
62	CM010792.2	2	42432436	G	A	T		A/T	A/A	A/A	A/A	A/A	A/A	A/T	A/A	A/T	A/A	T/T	G/A	T/A	A/T	G/A	A/T	A/T	G/T	G/A	T/T	T/T	A/T	A/T	0.0869565	0.565217	0.347826	0	0	1	0	0	0	0.666667	0.333333	0	0.142857	0.357143	0.5	0	No feature found
63	CM010792.2	2	42958550	A	G	T		G/T	G/G	G/G	G/G	G/G	G/G	G/T	G/G	T/T	G/G	T/T	A/T	G/T	T/T	A/T	T/T	T/T	A/T	A/T	T/T	T/T	G/T	G/T	0.0869565	0.413043	0.5	0	0	1	0	0	0	0.5	0.5	0	0.142857	0.142857	0.714286	0	No feature found
64	CM010792.2	2	43018801	A	C	T		C/C	T/T	T/T	T/T	T/T	C/T	T/T	T/T	A/T	C/T	C/C	A/C	T/C	A/C	A/C	A/C	A/C	C/C	A/C	C/C	C/C	C/T	C/T	0.152174	0.456522	0.391304	0	0	0.166667	0.833333	0	0.166667	0	0.833333	0	0.214286	0.678571	0.107143	0	No feature found
65	CM010792.2	2	44417016	C	A	T		A/A	T/T	T/T	T/T	T/T	T/T	T/T	T/T	T/T	T/T	A/T	C/T	A/T	A/T	C/T	A/A	A/T	C/A	C/T	A/A	A/T	A/T	A/T	0.0869565	0.304348	0.608696	0	0	0	1	0	0	0	1	0	0.142857	0.5	0.357143	0	No feature found
66	CM010792.2	2	44420761	A	C	T		C/C	T/T	T/T	T/T	T/T	T/T	T/T	T/T	T/T	T/T	C/T	A/T	C/T	C/T	A/T	C/T	C/T	A/C	A/T	C/C	C/T	C/T	C/T	0.0869565	0.282609	0.630435	0	0	0	1	0	0	0	1	0	0.142857	0.464286	0.392857	0	No feature found
67	CM010792.2	2	45221496	G	C	A		C/C	C/C	C/C	A/C	G/C	C/C	C/C	C/C	A/C	C/C	C/C	G/A	C/C	G/A	G/A	G/A	A/C	C/C	G/A	C/C	C/C	C/C	C/C	0.130435	0.695652	0.173913	0	0.0833333	0.833333	0.0833333	0	0	0.833333	0.166667	0	0.178571	0.607143	0.214286	0	No feature found
68	CM010792.2	2	45991007	A	G	C		G/G	C/C	C/C	A/C	A/C	C/C	C/C	C/C	A/C	C/C	C/G	A/G	C/G	A/G	A/G	A/G	A/G	G/G	A/G	G/G	C/G	C/G	C/G	0.195652	0.369565	0.434783	0	0.166667	0	0.833333	0	0.166667	0	0.833333	0	0.214286	0.607143	0.178571	0	No feature found
69	CM010792.2	2	46220773	T	A	C		A/C	A/A	A/A	A/A	T/A	A/A	A/A	A/A	T/C	A/A	C/C	T/C	T/C	T/C	T/C	T/C	T/C	C/C	T/C	C/C	C/C	A/C	C/C	0.195652	0.369565	0.434783	0	0.0833333	0.916667	0	0	0.166667	0.666667	0.166667	0	0.25	0.0714286	0.678571	0	No feature found
70	CM010792.2	2	49634871	T	A	G		A/A	G/G	G/G	G/G	G/G	G/G	G/G	G/G	G/G	G/G	A/G	T/G	G/A	G/G	T/G	A/G	A/G	T/A	T/G	A/A	A/G	A/G	A/G	0.0869565	0.26087	0.652174	0	0	0	1	0	0	0	1	0	0.142857	0.428571	0.428571	0	No feature found
71	CM010792.2	2	50065662	T	G	A		G/G	A/G	A/A	A/A	A/A	A/A	A/G	A/A	A/G	A/A	A/G	A/A	G/G	A/G	A/G	A/G	A/G	A/G	G/A	G/G	G/G	A/A	G/G	0	0.434783	0.565217	0	0	0	1	0	0	0.5	0.5	0	0	0.607143	0.392857	0	Cannabis sativa uncharacterized LOC115717647 (LOC115717647), mRNA
72	CM010792.2	2	59701341	G	C	A		C/C	A/A	A/A	A/A	A/A	G/A	A/A	A/A	G/A	G/A	G/A	G/C	G/C	G/C	G/C	G/C	G/C	C/C	G/C	C/C	C/C	A/C	A/C	0.23913	0.369565	0.391304	0	0.166667	0	0.833333	0	0.166667	0	0.833333	0	0.285714	0.607143	0.107143	0	No feature found
73	CM010792.2	2	62504614	T	A	C		A/A	C/C	C/C	A/C	A/C	T/C	C/C	C/C	T/C	C/C	T/A	T/A	A/A	A/C	T/A	A/C	T/A	T/A	T/A	A/A	A/A	A/A	A/A	0.173913	0.478261	0.347826	0	0.0833333	0.166667	0.75	0	0.166667	0	0.833333	0	0.214286	0.714286	0.0714286	0	No feature found
74	CM010792.2	2	62504660	C	A	G		A/A	G/G	G/G	A/G	A/G	G/G	G/G	G/G	G/G	G/G	A/A	C/A	A/A	A/G	C/A	A/G	C/A	C/A	C/A	A/A	A/A	A/A	A/A	0.108696	0.5	0.391304	0	0	0.166667	0.833333	0	0	0	1	0	0.178571	0.75	0.0714286	0	No feature found
75	CM010792.2	2	64000541	A	C	T		C/T	C/C	C/C	C/T	C/T	C/C	C/T	C/C	C/T	C/C	T/T	A/T	T/T	C/T	A/T	T/C	C/T	A/T	A/T	T/T	T/T	T/T	T/T	0.0869565	0.391304	0.521739	0	0	0.833333	0.166667	0	0	0.666667	0.333333	0	0.142857	0.142857	0.714286	0	No feature found
76	CM010792.2	2	64002615	G	T	A		G/T	A/A	A/A	A/T	A/T	A/A	A/T	A/A	A/T	A/A	T/T	G/T	G/T	A/T	G/T	A/T	G/T	G/T	G/T	T/T	T/T	T/T	T/T	0.152174	0.5	0.347826	0	0	0.166667	0.833333	0	0	0.333333	0.666667	0	0.25	0.678571	0.0714286	0	No feature found
77	CM010792.2	2	64003918	G	C	T		C/T	C/C	C/C	C/T	C/T	C/C	C/T	C/C	C/T	C/C	T/T	G/T	C/T	C/T	G/T	T/C	C/T	G/T	G/T	T/T	T/T	T/T	T/T	0.0869565	0.413043	0.5	0	0	0.833333	0.166667	0	0	0.666667	0.333333	0	0.142857	0.178571	0.678571	0	No feature found
78	CM010792.2	2	64418447	A	C	T		A/C	C/C	C/C	C/T	C/T	C/C	C/T	C/C	C/T	C/C	A/T	A/C	C/T	C/T	A/C	C/T	C/T	C/T	A/C	T/T	T/T	A/T	A/T	0.152174	0.5	0.347826	0	0	0.833333	0.166667	0	0	0.666667	0.333333	0	0.25	0.321429	0.428571	0	No feature found
79	CM010792.2	2	65651222	T	G	C		G/G	C/C	C/C	C/C	C/C	C/C	C/C	C/C	C/C	C/C	G/C	T/G	G/G	G/G	T/G	G/G	C/G	T/G	T/G	G/G	G/C	G/G	T/G	0.108696	0.434783	0.456522	0	0	0	1	0	0	0	1	0	0.178571	0.714286	0.107143	0	No feature found
80	CM010792.2	2	67332340	T	A	C		A/A	A/A	A/A	A/A	A/A	A/C	A/C	A/A	A/C	A/C	A/C	T/A	A/A	A/C	T/A	A/C	C/C	T/C	T/A	C/C	T/C	C/C	C/C	0.108696	0.521739	0.369565	0	0	0.833333	0.166667	0	0	0.666667	0.333333	0	0.178571	0.357143	0.464286	0	No feature found
81	CM010792.2	2	68441154	A	T	C		T/C	C/C	C/C	C/C	C/C	C/C	C/C	C/C	C/C	C/C	T/C	C/C	T/C	T/C	C/C	T/C	T/C	A/T	A/C	A/C	A/T	C/T	A/C	0.108696	0.195652	0.695652	0	0	0	1	0	0	0	1	0	0.178571	0.321429	0.5	0	No feature found
82	CM010792.2	2	69130422	G	C	T		C/C	T/T	T/T	T/T	T/T	T/T	C/T	T/T	C/C	T/T	C/C	C/C	C/C	C/C	C/C	C/C	C/C	G/C	C/C	C/C	C/C	C/C	C/C	0.0217391	0.652174	0.326087	0	0	0	1	0	0	0.5	0.5	0	0.0357143	0.964286	0	0	No feature found
83	CM010792.2	2	69901528	T	A	G		A/G	G/G	G/G	G/G	G/G	G/G	G/G	G/G	G/A	G/G	A/A	A/A	G/A	T/A	A/A	T/A	A/A	A/A	A/A	G/A	A/A	T/A	A/A	0.0652174	0.5	0.434783	0	0	0	1	0	0	0.166667	0.833333	0	0.107143	0.785714	0.107143	0	No feature found
84	CM010792.2	2	71004979	C	G	T		C/G	G/G	G/G	T/G	T/G	C/G	G/G	G/G	G/G	G/G	C/T	T/G	G/T	T/T	T/G	T/T	G/T	T/T	G/G	C/T	T/T	G/G	T/T	0.0869565	0.521739	0.391304	0	0.0833333	0.75	0.166667	0	0	1	0	0	0.107143	0.321429	0.571429	0	No feature found
85	CM010792.2	2	71874269	T	C	A		C/C	A/A	A/A	A/A	A/A	T/C	A/C	A/A	C/C	C/A	C/C	T/C	C/C	C/C	T/C	C/C	C/C	C/C	T/C	C/C	C/C	T/A	C/C	0.108696	0.608696	0.282609	0	0.0833333	0.166667	0.75	0	0	0.5	0.5	0	0.142857	0.821429	0.0357143	0	No feature found
86	CM010792.2	2	71898381	C	A	T		A/A	T/T	T/T	C/T	C/T	T/T	T/T	T/T	T/T	T/T	A/T	C/A	A/T	A/A	C/A	A/A	T/T	A/T	C/A	A/A	A/A	T/T	A/A	0.108696	0.391304	0.5	0	0.166667	0	0.833333	0	0	0	1	0	0.107143	0.642857	0.25	0	No feature found
87	CM010793.2	3	2132277	G	C	T		C/C	T/T	T/T	T/T	T/T	G/T	C/T	T/T	C/C	T/T	C/C	C/C	G/C	C/C	C/T	C/C	C/T	C/C	C/C	G/C	C/C	C/T	G/C	0.0869565	0.543478	0.369565	0	0.0833333	0	0.916667	0	0	0.5	0.5	0	0.107143	0.785714	0.107143	0	No feature found
88	CM010793.2	3	5899178	T	G	A		G/G	A/A	A/A	A/A	A/A	T/A	T/A	A/A	T/G	A/A	G/G	G/A	A/A	T/A	A/A	T/A	T/A	T/A	A/A	G/G	G/G	A/A	G/G	0.152174	0.26087	0.586957	0	0.0833333	0	0.916667	0	0.333333	0.166667	0.5	0	0.142857	0.392857	0.464286	0	No feature found
89	CM010793.2	3	37427570	G	A	C		A/A	A/A	A/A	A/A	A/A	A/A	G/A	A/A	G/A	A/A	G/C	G/A	A/C	A/C	A/A	A/C	A/C	A/C	G/C	A/C	C/C	A/A	G/C	0.130435	0.630435	0.23913	0	0	1	0	0	0.333333	0.666667	0	0	0.142857	0.464286	0.392857	0	Cannabis sativa uncharacterized LOC115713559 (LOC115713559), mRNA
90	CM010793.2	3	37427888	G	T	A		T/T	T/T	T/T	T/T	T/T	T/T	G/T	T/T	G/T	T/T	G/A	G/T	A/T	T/A	T/T	T/A	T/A	T/A	G/A	T/A	A/A	T/T	G/A	0.130435	0.630435	0.23913	0	0	1	0	0	0.333333	0.666667	0	0	0.142857	0.464286	0.392857	0	Cannabis sativa uncharacterized LOC115713559 (LOC115713559), mRNA
91	CM010793.2	3	39074993	T	A	G		A/A	A/A	A/A	A/A	A/A	A/A	G/A	A/A	G/A	A/A	G/A	G/A	G/A	G/A	G/A	G/A	G/G	G/G	G/A	G/G	G/A	G/A	G/G	0	0.586957	0.413043	0	0	1	0	0	0	0.666667	0.333333	0	0	0.392857	0.607143	0	No feature found
92	CM010793.2	3	45052412	T	A	G		A/A	A/A	A/A	T/A	T/A	A/A	T/A	A/A	T/A	T/A	T/G	T/A	A/A	A/A	A/G	A/G	G/G	A/G	T/G	A/G	G/G	A/G	T/G	0.195652	0.543478	0.26087	0	0.25	0.75	0	0	0.333333	0.666667	0	0	0.142857	0.428571	0.428571	0	No feature found
93	CM010793.2	3	65664539	T	C	G		T/C	G/G	G/G	C/G	C/G	G/G	C/G	G/G	C/G	G/G	T/C	C/C	C/C	C/C	T/C	C/C	T/G	C/C	T/C	T/C	C/C	T/C	T/C	0.173913	0.5	0.326087	0	0	0.166667	0.833333	0	0	0.333333	0.666667	0	0.285714	0.678571	0.0357143	0	No feature found
94	CM010794.2	4	846022	G	C	T		G/C	C/C	C/C	C/C	C/C	G/C	C/C	C/C	C/C	C/C	G/T	G/C	G/C	C/C	T/T	C/C	G/C	C/T	G/C	C/T	G/T	C/C	G/T	0.195652	0.652174	0.152174	0	0.0833333	0.916667	0	0	0	1	0	0	0.285714	0.464286	0.25	0	No feature found
95	CM010794.2	4	856957	A	G	C		A/G	C/C	C/C	C/C	C/C	C/G	C/C	C/C	C/G	C/C	G/G	G/G	G/G	A/G	G/G	A/G	A/G	G/G	G/G	G/G	G/G	G/G	G/G	0.0869565	0.565217	0.347826	0	0	0.0833333	0.916667	0	0	0.166667	0.833333	0	0.142857	0.857143	0	0	Cannabis sativa probable methyltransferase PMT10 (LOC115710162), mRNA
96	CM010794.2	4	878393	C	G	A		C/G	A/A	A/A	A/A	A/A	G/A	A/A	A/A	G/A	A/A	G/G	G/G	G/G	G/G	G/G	G/G	C/G	C/G	G/G	G/G	G/G	G/G	G/G	0.0652174	0.586957	0.347826	0	0	0.0833333	0.916667	0	0	0.166667	0.833333	0	0.107143	0.892857	0	0	No feature found
97	CM010794.2	4	1005264	T	A	G		T/A	A/A	A/A	A/A	A/A	A/A	A/A	A/A	G/A	A/A	A/G	A/G	G/A	G/G	G/G	G/G	T/G	G/G	A/A	G/G	G/G	G/G	A/G	0.0434783	0.521739	0.434783	0	0	1	0	0	0	0.833333	0.166667	0	0.0714286	0.25	0.678571	0	No feature found
98	CM010794.2	4	1546177	T	C	G		T/C	C/C	C/C	C/C	C/C	T/C	C/C	C/C	C/C	C/C	G/G	G/G	T/G	C/C	C/G	C/C	T/C	T/G	T/C	G/C	T/G	C/C	T/G	0.173913	0.608696	0.217391	0	0.0833333	0.916667	0	0	0	1	0	0	0.25	0.392857	0.357143	0	No feature found
99	CM010794.2	4	1668438	G	C	T		C/C	T/T	T/T	C/T	C/T	G/T	T/T	T/T	C/T	T/T	C/C	T/T	G/T	C/C	C/T	C/C	G/C	C/C	G/C	C/T	C/C	C/C	G/C	0.108696	0.478261	0.413043	0	0.0833333	0.166667	0.75	0	0	0.166667	0.833333	0	0.142857	0.678571	0.178571	0	No feature found
100	CM010794.2	4	3192467	T	G	C		G/G	C/C	C/C	G/C	G/C	C/G	G/G	C/C	T/C	C/C	G/G	G/G	G/G	C/G	G/G	C/G	G/G	G/G	G/G	G/G	C/G	G/G	G/G	0.0217391	0.652174	0.326087	0	0	0.25	0.75	0	0.166667	0.333333	0.5	0	0	0.892857	0.107143	0	No feature found
101	CM010794.2	4	73176653	A	C	T		A/C	T/T	T/T	T/T	T/T	T/T	T/T	T/T	T/T	T/T	T/T	A/C	T/C	A/T	C/C	A/T	A/C	C/C	T/C	C/C	T/C	C/C	C/C	0.108696	0.347826	0.543478	0	0	0	1	0	0	0	1	0	0.178571	0.571429	0.25	0	No feature found
102	CM010795.2	8	318763	A	C	G		A/C	C/G	G/G	G/G	G/G	G/G	C/C	G/G	G/C	G/G	C/C	C/C	G/G	C/C	C/C	C/C	C/G	A/C	C/G	C/C	C/C	A/G	C/C	0.0652174	0.521739	0.413043	0	0	0	1	0	0	0.666667	0.333333	0	0.107143	0.714286	0.178571	0	No feature found
103	CM010795.2	8	717942	C	T	A		C/T	A/T	T/T	C/T	C/T	C/T	T/T	T/T	C/T	T/T	C/A	A/A	C/T	C/A	C/A	C/A	C/A	C/A	C/A	C/A	A/A	A/A	C/A	0.326087	0.326087	0.347826	0	0.25	0.75	0	0	0.166667	0.666667	0.166667	0	0.392857	0.0714286	0.535714	0	Cannabis sativa selenium-binding protein 2 (LOC115722396), mRNA
104	CM010795.2	8	949546	T	G	A		G/G	A/G	A/A	T/A	T/A	T/A	G/G	A/A	T/G	A/A	G/G	G/G	T/A	T/G	T/G	T/G	G/G	G/G	T/G	G/G	G/G	G/G	T/G	0.217391	0.543478	0.23913	0	0.25	0	0.75	0	0.166667	0.666667	0.166667	0	0.214286	0.75	0.0357143	0	No feature found
105	CM010795.2	8	2135436	T	A	C		A/A	T/C	C/C	C/A	C/A	C/A	C/C	C/C	T/C	C/C	A/A	A/A	T/A	A/A	A/A	A/A	A/A	A/A	A/A	T/A	A/A	T/A	A/A	0.108696	0.608696	0.282609	0	0	0.25	0.75	0	0.333333	0	0.666667	0	0.107143	0.892857	0	0	No feature found
106	CM010795.2	8	3705521	T	C	G		T/C	G/C	C/C	C/C	C/C	G/C	T/G	C/C	T/G	G/C	G/G	C/C	G/G	C/G	C/C	C/C	G/G	T/G	G/G	G/G	T/G	G/G	T/G	0.130435	0.413043	0.456522	0	0	0.833333	0.166667	0	0.333333	0.166667	0.5	0	0.142857	0.285714	0.571429	0	No feature found
107	CM010795.2	8	8312167	G	T	A		T/T	A/T	A/A	G/A	G/A	A/A	A/T	A/A	G/A	A/A	G/T	G/T	T/T	G/T	T/T	G/T	G/T	T/T	G/T	G/T	T/T	T/T	T/T	0.217391	0.5	0.282609	0	0.166667	0	0.833333	0	0.166667	0.333333	0.5	0	0.25	0.75	0	0	No feature found
108	CM010795.2	8	35766762	C	A	T		A/T	A/A	A/A	A/A	A/A	A/A	A/A	A/A	A/T	A/A	A/T	A/A	A/A	T/T	A/T	T/T	A/T	A/T	T/T	T/T	T/T	A/A	T/T	0	0.608696	0.391304	0	0	1	0	0	0	0.833333	0.166667	0	0	0.392857	0.607143	0	No feature found
109	CM010795.2	8	59144097	G	A	C		A/A	A/C	C/C	A/C	A/C	A/C	A/C	C/C	G/C	C/C	G/A	A/A	A/C	A/A	A/A	A/A	A/A	G/A	G/A	A/A	G/A	G/A	A/A	0.130435	0.586957	0.282609	0	0	0.25	0.75	0	0.166667	0.333333	0.5	0	0.178571	0.785714	0.0357143	0	No feature found
110	CM010796.2	5	795146	C	A	G		C/A	G/G	G/A	G/G	G/G	G/G	G/G	G/A	G/G	G/G	A/A	A/A	A/A	A/A	A/A	A/A	C/A	C/A	A/A	A/A	A/A	A/A	A/A	0.0652174	0.586957	0.347826	0	0	0.166667	0.833333	0	0	0	1	0	0.107143	0.892857	0	0	No feature found
111	CM010796.2	5	18140923	C	A	T		C/A	T/T	C/T	A/T	A/T	T/T	T/T	T/T	T/A	T/T	A/A	C/A	A/A	A/A	A/A	A/A	C/A	C/A	C/A	A/A	C/A	T/A	A/A	0.152174	0.521739	0.326087	0	0.0833333	0.166667	0.75	0	0	0.166667	0.833333	0	0.214286	0.75	0.0357143	0	No feature found
112	CM010796.2	5	18154395	A	G	C		A/G	G/G	G/G	G/G	G/G	G/G	G/G	G/G	C/G	G/G	C/C	A/G	C/G	G/G	G/G	G/G	A/G	A/G	A/C	C/G	A/C	C/G	C/G	0.130435	0.673913	0.195652	0	0	1	0	0	0	0.833333	0.166667	0	0.214286	0.5	0.285714	0	No feature found
113	CM010796.2	5	18155556	G	A	C		G/A	A/A	A/A	A/A	A/A	A/A	A/A	A/A	C/A	A/A	G/C	G/A	A/C	A/A	A/A	A/A	G/A	G/A	G/C	G/A	G/C	A/C	A/C	0.173913	0.673913	0.152174	0	0	1	0	0	0	0.833333	0.166667	0	0.285714	0.5	0.214286	0	No feature found
114	CM010796.2	5	18155768	T	G	C		T/G	G/G	G/G	G/G	G/G	G/G	G/G	G/G	C/G	G/G	C/C	T/G	C/G	G/G	G/G	G/G	T/G	T/G	T/C	C/G	T/C	C/G	C/G	0.130435	0.673913	0.195652	0	0	1	0	0	0	0.833333	0.166667	0	0.214286	0.5	0.285714	0	No feature found
115	CM010796.2	5	25015237	A	G	C		G/G	A/C	A/C	A/G	A/G	A/C	C/C	A/C	A/C	A/C	G/G	A/G	A/G	G/G	A/G	G/G	G/G	G/G	G/G	A/G	A/G	A/G	G/G	0.304348	0.521739	0.173913	0	0.5	0.166667	0.333333	0	0.333333	0	0.666667	0	0.214286	0.785714	0	0	No feature found
116	CM010796.2	5	25020294	T	C	A		C/C	T/A	T/A	T/C	T/C	T/A	A/A	T/A	T/A	T/A	C/C	T/C	T/C	C/C	T/C	C/C	C/C	C/C	C/C	T/C	T/C	T/C	C/C	0.304348	0.521739	0.173913	0	0.5	0.166667	0.333333	0	0.333333	0	0.666667	0	0.214286	0.785714	0	0	No feature found
117	CM010796.2	5	26171748	T	A	G		A/G	A/A	A/A	A/A	A/A	A/A	A/A	A/A	A/A	A/A	G/G	A/A	A/A	A/A	A/A	A/A	A/G	A/G	G/G	A/A	G/G	A/A	A/G	0	0.782609	0.217391	0	0	1	0	0	0	1	0	0	0	0.642857	0.357143	0	No feature found
118	CM010796.2	5	26172466	G	C	T		C/T	C/C	C/C	C/C	C/C	C/T	C/C	C/C	C/C	C/C	T/T	C/T	T/T	C/C	C/C	C/C	C/T	C/T	T/T	C/T	T/T	T/T	C/T	0	0.630435	0.369565	0	0	0.916667	0.0833333	0	0	1	0	0	0	0.428571	0.571429	0	No feature found
119	CM010796.2	5	26382150	G	C	T		G/C	T/T	C/T	T/C	T/C	T/T	T/T	C/T	T/T	T/T	C/C	C/T	C/C	C/C	T/C	C/C	G/C	G/C	C/C	C/C	C/C	T/T	C/C	0.0652174	0.543478	0.391304	0	0	0.333333	0.666667	0	0	0	1	0	0.107143	0.75	0.142857	0	No feature found
120	CM010796.2	5	27103106	A	C	T		A/C	A/T	T/T	A/T	A/T	T/T	T/C	T/T	A/T	T/T	A/C	A/C	T/C	C/C	A/C	C/C	A/C	A/C	A/C	A/C	A/C	A/C	A/C	0.326087	0.369565	0.304348	0	0.166667	0	0.833333	0	0.333333	0.166667	0.5	0	0.392857	0.571429	0.0357143	0	No feature found
121	CM010796.2	5	27103124	T	A	C		T/A	T/C	C/C	T/C	T/C	C/C	C/A	C/C	T/C	C/C	T/A	T/A	C/A	A/A	T/A	A/A	T/A	T/A	T/A	T/A	T/A	T/A	T/A	0.326087	0.369565	0.304348	0	0.166667	0	0.833333	0	0.333333	0.166667	0.5	0	0.392857	0.571429	0.0357143	0	No feature found
122	CM010796.2	5	29146693	T	C	A		C/C	A/A	C/A	T/A	A/C	A/C	A/A	A/A	A/A	A/A	T/A	A/C	T/C	C/C	T/A	C/C	C/C	C/C	C/C	C/C	C/C	T/A	C/C	0.108696	0.5	0.391304	0	0.0833333	0.25	0.666667	0	0	0	1	0	0.142857	0.714286	0.142857	0	No feature found
123	CM010796.2	5	31299458	A	T	G		A/T	A/G	G/G	G/G	G/G	G/G	A/G	G/G	G/G	G/G	G/T	G/T	G/G	T/T	G/T	T/T	A/T	A/G	G/T	G/T	A/T	G/G	G/T	0.130435	0.282609	0.586957	0	0	0	1	0	0.333333	0	0.666667	0	0.142857	0.464286	0.392857	0	Cannabis sativa uncharacterized mitochondrial protein AtMg00310-like (LOC115723573), mRNA
124	CM010796.2	5	31300038	T	C	G		T/C	T/G	G/G	G/G	G/G	G/G	T/G	G/G	G/G	G/G	C/G	G/C	C/G	C/C	C/G	C/C	T/C	T/G	G/C	C/C	T/C	G/G	C/G	0.130435	0.326087	0.543478	0	0	0	1	0	0.333333	0	0.666667	0	0.142857	0.535714	0.321429	0	No feature found
125	CM010796.2	5	43337027	C	T	A		C/T	T/T	T/T	T/T	T/T	C/T	T/T	T/T	T/T	T/T	C/A	T/T	C/T	T/T	T/T	T/T	C/T	T/T	C/T	A/T	C/A	T/T	C/A	0.173913	0.73913	0.0869565	0	0.0833333	0.916667	0	0	0	1	0	0	0.25	0.607143	0.142857	0	No feature found
126	CM010796.2	5	43354210	G	C	T		G/C	T/T	T/T	C/T	C/T	G/T	T/T	T/T	C/T	T/T	C/T	T/T	G/T	C/T	C/T	C/T	G/C	G/C	G/C	C/T	G/C	C/C	G/C	0.173913	0.347826	0.478261	0	0.0833333	0.166667	0.75	0	0	0.166667	0.833333	0	0.25	0.464286	0.285714	0	Cannabis sativa Cs2S genes for albumin, cultivar Futura
127	CM010796.2	5	44807104	T	G	A		G/G	A/A	A/A	A/G	A/G	A/A	A/A	A/A	A/A	A/A	A/G	A/G	G/G	G/G	A/A	G/G	G/G	T/G	G/G	G/G	G/G	A/G	G/G	0.0217391	0.521739	0.456522	0	0	0.166667	0.833333	0	0	0	1	0	0.0357143	0.785714	0.178571	0	No feature found
128	CM010796.2	5	49265672	T	G	A		G/A	A/A	A/A	A/A	A/A	A/A	A/A	A/A	A/A	A/A	G/A	G/A	G/G	A/A	G/A	A/A	G/A	T/A	G/G	G/A	T/G	A/A	G/G	0.0434783	0.282609	0.673913	0	0	0	1	0	0	0	1	0	0.0714286	0.464286	0.464286	0	No feature found
129	CM010796.2	5	51188064	A	T	C		T/T	C/C	C/C	C/C	C/C	A/C	C/C	C/C	T/C	C/C	C/T	A/T	A/C	A/C	A/T	A/C	C/T	A/T	A/T	C/T	T/T	C/C	T/T	0.173913	0.304348	0.521739	0	0.0833333	0	0.916667	0	0	0.166667	0.833333	0	0.25	0.464286	0.285714	0	No feature found
130	CM010796.2	5	51193373	A	G	C		G/G	C/C	C/C	C/C	C/C	A/C	C/C	C/C	C/G	C/C	C/G	A/G	A/C	A/C	A/G	A/C	C/G	A/G	A/G	C/G	G/G	C/C	G/G	0.173913	0.304348	0.521739	0	0.0833333	0	0.916667	0	0	0.166667	0.833333	0	0.25	0.464286	0.285714	0	No feature found
131	CM010796.2	5	54883697	G	C	A		G/C	C/C	C/C	C/C	C/C	C/C	C/C	C/C	C/C	C/C	C/A	C/A	C/C	C/C	G/C	C/C	G/C	C/A	A/A	G/C	G/C	G/C	A/A	0.130435	0.717391	0.152174	0	0	1	0	0	0	1	0	0	0.214286	0.535714	0.25	0	No feature found
132	CM010796.2	5	62038021	G	C	T		C/T	G/C	C/C	C/C	C/C	C/C	G/T	C/C	G/C	C/C	T/T	G/T	G/T	G/T	G/T	G/T	G/T	G/T	G/T	G/T	G/T	G/T	G/T	0.326087	0.326087	0.347826	0	0	1	0	0	0.5	0.333333	0.166667	0	0.428571	0.0357143	0.535714	0	No feature found
133	CM010797.2	6	2397648	C	G	A		G/G	G/G	A/A	A/A	A/A	A/A	G/G	A/A	G/G	A/A	G/G	G/G	G/G	A/G	G/G	A/G	C/G	C/G	G/G	G/G	C/G	G/G	C/G	0.0869565	0.608696	0.304348	0	0	0	1	0	0	1	0	0	0.142857	0.785714	0.0714286	0	No feature found
134	CM010797.2	6	2761986	T	A	C		A/C	A/A	C/C	T/C	T/C	C/C	T/A	C/C	A/C	C/C	T/A	A/A	A/A	T/A	C/A	T/A	T/A	T/A	A/C	A/A	T/A	A/A	T/A	0.217391	0.478261	0.304348	0	0.166667	0	0.833333	0	0.166667	0.666667	0.166667	0	0.25	0.642857	0.107143	0	No feature found
135	CM010797.2	6	4337496	A	C	G		C/C	C/C	G/G	C/G	C/G	G/G	G/C	G/G	A/C	G/G	A/C	A/C	C/C	A/C	C/C	A/C	A/C	C/C	A/C	A/C	C/C	C/C	C/C	0.173913	0.586957	0.23913	0	0	0.166667	0.833333	0	0.166667	0.666667	0.166667	0	0.25	0.75	0	0	No feature found
136	CM010797.2	6	4380230	T	C	G		C/C	C/C	G/G	C/G	G/C	G/G	C/G	G/G	T/C	G/G	T/C	T/C	C/C	T/C	C/C	T/C	T/C	C/C	T/C	T/C	C/C	C/C	C/C	0.173913	0.586957	0.23913	0	0	0.166667	0.833333	0	0.166667	0.666667	0.166667	0	0.25	0.75	0	0	No feature found
137	CM010797.2	6	5604678	A	G	C		G/G	C/G	C/C	C/G	C/G	C/C	C/G	C/C	A/G	C/C	A/G	A/G	G/G	A/G	G/G	A/G	A/G	G/G	A/G	A/G	G/G	G/G	G/G	0.173913	0.565217	0.26087	0	0	0.166667	0.833333	0	0.166667	0.5	0.333333	0	0.25	0.75	0	0	No feature found
138	CM010797.2	6	5605109	A	G	T	C	G/T	C/G	C/C	C/G	C/G	C/C	C/G	C/C	A/G	C/C	A/G	A/G	G/G	A/G	G/G	A/G	A/G	G/G	A/G	A/G	G/G	G/G	G/G	0.173913	0.543478	0.0217391	0.26087	0	0.166667	0	0.833333	0.166667	0.5	0	0.333333	0.25	0.714286	0.0357143	0	No feature found
139	CM010797.2	6	5605580	C	G	A		G/G	G/A	A/A	G/A	G/A	A/A	G/A	A/A	C/G	A/A	C/G	C/G	G/G	C/G	G/G	C/G	C/G	G/G	C/G	C/G	G/G	G/G	G/G	0.173913	0.565217	0.26087	0	0	0.166667	0.833333	0	0.166667	0.5	0.333333	0	0.25	0.75	0	0	No feature found
140	CM010797.2	6	6426667	G	T	C		G/T	T/C	C/C	C/C	C/C	C/C	T/C	C/C	T/C	C/C	T/T	T/T	T/T	G/T	T/T	G/T	G/T	G/T	T/T	T/T	G/T	T/T	G/T	0.152174	0.521739	0.326087	0	0	0	1	0	0	0.5	0.5	0	0.25	0.75	0	0	Cannabis sativa serine/arginine-rich splicing factor 4-like (LOC115723847), mRNA
141	CM010797.2	6	6595740	A	G	C		G/G	C/G	C/C	C/C	C/C	C/C	C/G	C/C	C/C	C/C	A/G	A/G	G/G	A/G	G/G	A/G	A/G	G/G	A/G	A/G	G/G	G/G	G/G	0.152174	0.5	0.347826	0	0	0	1	0	0	0.333333	0.666667	0	0.25	0.75	0	0	No feature found
142	CM010797.2	6	6647775	A	C	T		C/T	C/C	C/C	C/C	C/C	C/C	C/C	C/C	C/T	C/C	T/T	T/T	C/T	C/T	T/T	C/T	T/T	T/T	T/T	T/T	T/T	C/C	T/T	0	0.5	0.5	0	0	1	0	0	0	0.833333	0.166667	0	0	0.214286	0.785714	0	No feature found
143	CM010797.2	6	6648398	A	G	T		G/T	T/T	T/T	T/T	T/T	T/T	T/T	T/T	G/T	T/T	G/G	G/G	G/T	G/T	G/G	G/T	G/G	G/G	G/G	G/G	G/G	T/T	G/G	0	0.5	0.5	0	0	0	1	0	0	0.166667	0.833333	0	0	0.785714	0.214286	0	No feature found
144	CM010797.2	6	6648472	G	A	T		G/A	T/T	T/T	T/T	T/T	T/T	T/T	T/T	A/T	T/T	A/A	A/A	A/T	A/T	A/A	A/T	A/T	A/A	A/A	A/A	A/A	T/T	A/A	0.0217391	0.478261	0.5	0	0	0	1	0	0	0.166667	0.833333	0	0.0357143	0.75	0.214286	0	No feature found
145	CM010797.2	6	6841780	A	G	C		G/C	A/G	A/G	A/G	A/G	A/G	A/G	A/G	A/G	A/G	A/C	A/G	C/G	A/G	C/G	A/G	A/C	G/C	G/C	A/C	C/C	C/G	C/C	0.326087	0.391304	0.282609	0	0.5	0.5	0	0	0.5	0.5	0	0	0.214286	0.321429	0.464286	0	No feature found
146	CM010797.2	6	7730603	T	C	A		T/C	C/C	C/C	C/C	C/C	C/C	C/C	C/C	C/C	C/C	T/C	T/C	A/A	C/C	T/C	C/C	T/C	T/A	C/A	C/A	T/C	A/A	T/A	0.173913	0.652174	0.173913	0	0	1	0	0	0	1	0	0	0.285714	0.428571	0.285714	0	Cannabis sativa uncharacterized LOC115706230 (LOC115706230), mRNA
147	CM010797.2	6	7744665	A	C	T		A/C	C/T	T/T	T/T	T/T	T/T	C/T	T/T	C/T	T/T	A/C	A/C	C/C	C/C	A/C	C/C	A/C	A/C	C/C	C/C	A/C	C/C	A/C	0.173913	0.5	0.326087	0	0	0	1	0	0	0.5	0.5	0	0.285714	0.714286	0	0	No feature found
148	CM010797.2	6	7916758	T	A	G		T/A	A/G	G/G	G/G	G/G	G/G	A/G	G/G	G/G	G/G	A/G	A/G	A/A	T/A	A/G	T/A	T/A	T/A	A/G	A/A	T/A	A/A	T/A	0.152174	0.413043	0.434783	0	0	0	1	0	0	0.333333	0.666667	0	0.25	0.607143	0.142857	0	No feature found
149	CM010797.2	6	8140470	A	T	C		T/T	C/T	C/C	C/C	C/C	C/C	C/T	C/C	C/C	C/C	A/T	A/T	T/T	A/T	T/T	A/T	A/T	T/T	A/T	A/T	T/T	T/T	T/T	0.152174	0.5	0.347826	0	0	0	1	0	0	0.333333	0.666667	0	0.25	0.75	0	0	No feature found
150	CM010797.2	6	8140675	G	T	A		T/T	A/T	A/A	A/A	A/A	A/A	A/T	A/A	G/A	A/A	G/T	G/T	T/T	G/T	T/T	G/T	G/T	T/T	G/T	G/T	T/T	T/T	T/T	0.173913	0.5	0.326087	0	0	0	1	0	0.166667	0.333333	0.5	0	0.25	0.75	0	0	No feature found
151	CM010797.2	6	8389377	G	C	T		G/C	G/C	C/C	C/C	C/C	C/C	G/C	C/C	T/C	C/C	T/C	T/C	T/T	C/C	T/T	C/C	G/C	G/T	T/C	T/C	G/T	T/T	G/T	0.152174	0.543478	0.304348	0	0	1	0	0	0.333333	0.5	0.166667	0	0.178571	0.357143	0.464286	0	No feature found
152	CM010797.2	6	8722295	C	G	T		G/G	C/T	T/T	T/T	T/T	T/T	C/T	T/T	C/G	T/T	G/G	G/G	G/G	C/G	G/T	C/G	C/G	C/G	G/G	G/G	C/T	G/G	C/G	0.195652	0.456522	0.347826	0	0	0	1	0	0.5	0.166667	0.333333	0	0.214286	0.714286	0.0714286	0	No feature found
153	CM010797.2	6	8723518	C	A	G		A/A	C/G	G/G	G/G	G/G	G/G	C/G	G/G	C/A	G/G	A/A	C/A	A/A	C/A	C/G	C/A	C/A	C/A	C/A	A/A	C/G	A/A	C/A	0.26087	0.391304	0.347826	0	0	0	1	0	0.5	0.166667	0.333333	0	0.321429	0.607143	0.0714286	0	No feature found
154	CM010797.2	6	8724962	G	C	T		C/C	G/T	T/T	T/T	T/T	T/T	G/T	T/T	G/C	T/T	C/C	C/C	C/C	G/C	T/C	G/C	G/C	G/C	C/C	C/C	G/T	C/C	G/C	0.195652	0.456522	0.347826	0	0	0	1	0	0.5	0.166667	0.333333	0	0.214286	0.714286	0.0714286	0	No feature found
155	CM010797.2	6	8841303	T	G	A		T/G	T/A	A/A	A/A	A/A	A/A	T/A	A/A	A/A	A/A	G/G	G/G	G/G	T/G	A/G	T/G	T/G	T/G	G/G	G/G	T/A	G/G	T/G	0.195652	0.413043	0.391304	0	0	0	1	0	0.333333	0	0.666667	0	0.25	0.678571	0.0714286	0	No feature found
156	CM010797.2	6	9307472	A	T	G		T/T	G/T	G/G	G/T	G/T	G/G	G/T	G/G	T/G	G/G	A/T	A/T	T/T	A/T	T/T	A/T	A/T	T/T	A/T	A/T	A/T	T/T	T/T	0.173913	0.543478	0.282609	0	0	0.166667	0.833333	0	0	0.5	0.5	0	0.285714	0.714286	0	0	No feature found
157	CM010797.2	6	10467084	G	C	T		G/C	T/C	T/T	G/T	T/T	T/T	T/C	T/T	G/C	T/T	G/C	G/T	C/C	G/C	T/T	G/C	G/C	C/C	G/T	G/C	C/T	C/C	G/C	0.23913	0.369565	0.391304	0	0.0833333	0	0.916667	0	0.166667	0.5	0.333333	0	0.321429	0.5	0.178571	0	No feature found
158	CM010797.2	6	10467260	G	T	A		G/T	A/T	A/A	G/A	G/A	A/A	A/T	A/A	G/T	A/A	G/T	G/T	T/T	G/T	G/T	G/T	G/T	T/T	G/T	G/T	G/T	T/T	G/T	0.304348	0.434783	0.26087	0	0.166667	0	0.833333	0	0.166667	0.5	0.333333	0	0.392857	0.607143	0	0	No feature found
159	CM010797.2	6	10618924	T	G	A	C	T/G	A/A	A/A	A/A	A/A	A/A	A/A	A/A	A/A	A/A	A/A	T/A	C/G	T/G	T/G	T/G	T/G	G/G	T/A	A/C	T/G	G/G	T/G	0.195652	0.26087	0.5	0.0434783	0	0	1	0	0	0	1	0	0.321429	0.428571	0.178571	0.0714286	No feature found
160	CM010797.2	6	11662486	T	C	A		C/C	A/C	A/A	A/A	A/A	A/A	A/C	A/A	C/C	A/A	T/C	T/C	C/C	C/C	C/C	C/C	T/C	T/C	T/C	C/C	T/C	C/C	C/C	0.130435	0.565217	0.304348	0	0	0	1	0	0	0.666667	0.333333	0	0.214286	0.785714	0	0	No feature found
161	CM010797.2	6	11726131	G	C	A		G/C	A/C	A/A	A/A	A/A	A/A	A/C	A/A	G/A	A/A	C/C	C/C	C/C	C/C	C/C	C/C	G/C	G/C	G/C	C/C	G/C	C/C	C/C	0.130435	0.543478	0.326087	0	0	0	1	0	0.166667	0.333333	0.5	0	0.178571	0.821429	0	0	No feature found
162	CM010797.2	6	11726866	C	G	T		C/G	G/T	T/T	T/T	T/T	T/T	G/T	T/T	C/T	T/T	G/G	G/G	G/G	G/G	G/G	G/G	C/G	C/G	C/G	G/G	C/G	G/G	G/G	0.130435	0.543478	0.326087	0	0	0	1	0	0.166667	0.333333	0.5	0	0.178571	0.821429	0	0	No feature found
163	CM010797.2	6	13207256	T	A	C		A/C	A/C	A/A	A/A	A/A	A/A	A/C	A/A	A/A	A/A	C/C	T/C	C/C	T/C	C/A	T/C	T/C	C/C	T/C	C/C	A/C	C/C	A/C	0.108696	0.434783	0.456522	0	0	1	0	0	0	0.666667	0.333333	0	0.178571	0.142857	0.678571	0	No feature found
164	CM010797.2	6	14588775	C	G	T		G/G	T/G	T/T	T/T	T/T	T/T	T/G	T/T	T/G	T/T	G/G	T/G	C/G	C/T	G/G	C/T	C/T	C/G	T/G	C/G	C/G	G/G	G/G	0.152174	0.413043	0.434783	0	0	0	1	0	0	0.5	0.5	0	0.25	0.571429	0.178571	0	No feature found
165	CM010797.2	6	14589618	C	T	A		T/T	T/A	A/A	A/A	A/A	A/A	T/A	A/A	T/A	A/A	T/T	T/A	T/T	C/A	T/T	C/A	C/A	C/T	T/A	T/T	C/T	T/T	T/T	0.108696	0.456522	0.434783	0	0	0	1	0	0	0.5	0.5	0	0.178571	0.642857	0.178571	0	No feature found
166	CM010797.2	6	14589897	A	T	G		T/T	T/G	G/G	G/G	G/G	G/G	T/G	G/G	T/G	G/G	T/T	T/G	A/T	A/G	T/T	A/G	A/G	A/T	T/G	A/T	A/T	T/T	T/T	0.152174	0.413043	0.434783	0	0	0	1	0	0	0.5	0.5	0	0.25	0.571429	0.178571	0	No feature found
167	CM010797.2	6	14590488	A	T	G		T/T	G/T	G/G	G/G	G/G	G/G	G/T	G/G	G/T	G/G	T/T	G/T	A/T	A/G	T/T	A/G	A/G	A/T	G/T	A/T	A/T	T/T	T/T	0.152174	0.413043	0.434783	0	0	0	1	0	0	0.5	0.5	0	0.25	0.571429	0.178571	0	No feature found
168	CM010797.2	6	14595358	T	C	A		C/C	A/C	A/A	A/A	A/A	A/A	A/C	A/A	A/C	A/A	C/C	A/C	T/C	T/A	C/C	T/A	T/A	T/C	A/C	T/C	T/C	C/C	C/C	0.152174	0.413043	0.434783	0	0	0	1	0	0	0.5	0.5	0	0.25	0.571429	0.178571	0	Cannabis sativa uncharacterized LOC115704039 (LOC115704039), mRNA
169	CM010797.2	6	14597093	C	T	G		C/T	T/G	G/G	G/G	G/G	G/G	T/G	G/G	T/G	G/G	C/T	C/G	C/T	C/G	T/T	C/G	C/G	C/T	T/G	C/T	C/T	T/T	T/T	0.217391	0.347826	0.434783	0	0	0	1	0	0	0.5	0.5	0	0.357143	0.464286	0.178571	0	Cannabis sativa uncharacterized LOC115716125 (LOC115716125), mRNA
170	CM010797.2	6	14597345	A	T	G		T/T	G/T	G/G	G/G	G/G	G/G	T/G	G/G	T/G	G/G	T/T	G/T	A/T	A/G	T/T	A/G	A/G	A/T	G/T	A/T	A/T	T/T	T/T	0.152174	0.413043	0.434783	0	0	0	1	0	0	0.5	0.5	0	0.25	0.571429	0.178571	0	Cannabis sativa uncharacterized LOC115716125 (LOC115716125), mRNA
171	CM010797.2	6	14611442	A	G	T		G/T	G/T	G/G	G/G	G/G	G/G	G/T	G/G	T/G	G/G	G/T	G/G	A/T	A/G	T/T	A/G	A/G	A/T	G/G	A/T	A/T	T/T	T/T	0.152174	0.521739	0.326087	0	0	1	0	0	0	0.5	0.5	0	0.25	0.321429	0.428571	0	No feature found
172	CM010797.2	6	14611534	T	G	A		G/G	A/G	A/A	A/A	A/A	A/A	A/G	A/A	A/G	A/A	G/G	A/G	T/G	T/A	G/G	T/A	T/A	T/G	A/G	T/G	T/G	G/G	G/G	0.152174	0.413043	0.434783	0	0	0	1	0	0	0.5	0.5	0	0.25	0.571429	0.178571	0	No feature found
173	CM010797.2	6	15036023	A	C	T		C/C	C/T	T/T	T/T	T/T	T/T	C/T	T/T	C/T	T/T	C/C	C/C	T/C	C/C	C/C	C/C	A/C	A/C	C/C	C/T	A/C	C/C	C/C	0.0652174	0.565217	0.369565	0	0	0	1	0	0	0.5	0.5	0	0.107143	0.821429	0.0714286	0	No feature found
174	CM010797.2	6	15053834	C	T	A		C/T	A/T	A/A	A/A	A/A	A/A	A/T	A/A	A/A	A/A	T/T	T/T	A/A	T/T	T/T	T/T	C/T	C/T	T/T	A/T	C/T	T/T	T/T	0.0869565	0.5	0.413043	0	0	0	1	0	0	0.333333	0.666667	0	0.142857	0.75	0.107143	0	No feature found
175	CM010797.2	6	15055314	A	T	G		A/T	T/G	G/G	G/G	G/G	G/G	T/G	G/G	G/G	G/G	T/T	T/T	T/G	T/T	T/T	T/T	A/T	A/T	T/T	T/G	A/T	T/T	T/T	0.0869565	0.521739	0.391304	0	0	0	1	0	0	0.333333	0.666667	0	0.142857	0.785714	0.0714286	0	Cannabis sativa uncharacterized LOC115713426 (LOC115713426), mRNA
176	CM010797.2	6	15059087	C	A	T		C/A	A/T	T/T	T/T	T/T	T/T	A/T	T/T	C/T	T/T	A/A	A/A	A/T	A/A	A/A	A/A	C/A	C/A	A/A	A/T	C/A	A/A	A/A	0.108696	0.521739	0.369565	0	0	0	1	0	0.166667	0.333333	0.5	0	0.142857	0.785714	0.0714286	0	No feature found
177	CM010797.2	6	15072471	A	C	G		A/C	C/G	G/G	G/G	G/G	G/G	C/G	G/G	G/G	G/G	G/C	C/G	C/G	C/G	C/C	C/C	A/C	A/C	C/G	G/G	A/C	C/C	A/C	0.108696	0.391304	0.5	0	0	0	1	0	0	0.333333	0.666667	0	0.178571	0.571429	0.25	0	No feature found
178	CM010797.2	6	16353252	G	T	C		T/C	T/C	C/C	C/C	C/C	C/C	T/C	C/C	C/C	C/C	T/C	G/T	T/T	G/T	T/T	G/T	G/T	T/T	G/T	T/C	T/T	T/T	T/T	0.108696	0.478261	0.413043	0	0	0	1	0	0	0.333333	0.666667	0	0.178571	0.714286	0.107143	0	No feature found
179	CM010797.2	6	16433395	T	G	A		G/A	A/A	A/A	A/A	A/A	A/A	A/A	A/A	A/A	A/A	A/G	G/G	G/A	A/G	G/G	A/G	T/A	T/G	A/G	A/A	T/G	G/G	G/G	0.0652174	0.347826	0.586957	0	0	0	1	0	0	0	1	0	0.107143	0.571429	0.321429	0	No feature found
180	CM010797.2	6	16658262	A	G	T		G/T	G/G	G/G	G/G	G/G	G/G	G/G	G/G	G/G	G/G	T/T	G/G	T/G	G/G	T/T	G/G	A/G	A/T	T/G	G/T	A/T	T/T	T/T	0.0652174	0.630435	0.304348	0	0	1	0	0	0	1	0	0	0.107143	0.392857	0.5	0	No feature found
181	CM010797.2	6	17047768	G	A	T		A/A	T/T	T/T	T/T	T/T	T/T	T/T	T/T	A/T	T/T	A/A	A/A	A/A	A/A	A/A	A/A	G/A	G/A	A/A	A/A	G/A	A/A	A/A	0.0652174	0.565217	0.369565	0	0	0	1	0	0	0.166667	0.833333	0	0.107143	0.892857	0	0	No feature found
182	CM010797.2	6	19313270	G	C	T		C/T	C/C	C/C	C/C	C/C	C/C	C/C	C/C	C/C	C/C	T/T	T/T	C/T	C/T	C/T	C/T	G/T	G/T	T/T	C/T	G/C	T/T	C/T	0.0652174	0.565217	0.369565	0	0	1	0	0	0	1	0	0	0.107143	0.285714	0.607143	0	No feature found
183	CM010797.2	6	19472170	T	G	A		G/G	A/A	A/A	A/A	A/A	A/A	A/A	A/A	A/A	A/A	G/G	A/G	G/G	A/G	G/G	A/G	T/A	T/G	A/G	G/G	T/G	G/G	G/G	0.0652174	0.434783	0.5	0	0	0	1	0	0	0	1	0	0.107143	0.714286	0.178571	0	No feature found
184	CM010797.2	6	19558687	A	C	T		C/C	C/T	T/T	T/T	T/T	T/T	C/T	T/T	C/T	T/T	C/C	C/C	C/C	C/C	C/C	C/C	A/C	A/C	C/C	C/C	A/C	C/C	C/C	0.0652174	0.608696	0.326087	0	0	0	1	0	0	0.5	0.5	0	0.107143	0.892857	0	0	No feature found
185	CM010797.2	6	19635204	A	G	C		G/G	C/G	C/C	C/C	C/C	C/C	C/G	C/C	C/C	C/C	G/G	A/G	G/G	A/G	G/G	A/G	A/G	G/G	A/G	G/G	G/G	G/G	G/G	0.108696	0.543478	0.347826	0	0	0	1	0	0	0.333333	0.666667	0	0.178571	0.821429	0	0	No feature found
186	CM010797.2	6	20339323	A	C	G		C/C	C/G	G/G	G/G	G/G	G/G	C/G	G/G	G/G	G/G	C/C	C/G	A/C	C/G	C/C	C/G	A/G	A/C	G/C	A/C	A/C	C/C	C/G	0.108696	0.413043	0.478261	0	0	0	1	0	0	0.333333	0.666667	0	0.178571	0.607143	0.214286	0	Cannabis sativa uncharacterized LOC115703897 (LOC115703897), mRNA
187	CM010797.2	6	26736616	C	A	G		C/A	A/G	G/G	G/G	G/G	G/G	A/G	G/G	G/G	G/G	A/G	G/G	A/A	G/G	A/A	G/G	C/G	C/A	A/G	A/A	C/A	A/A	A/G	0.0869565	0.347826	0.565217	0	0	0	1	0	0	0.333333	0.666667	0	0.142857	0.5	0.357143	0	No feature found
188	CM010797.2	6	26738859	C	A	G		C/A	A/G	G/G	G/G	G/G	G/G	A/G	G/G	C/G	G/G	C/A	C/G	A/A	C/G	A/A	C/G	C/G	C/A	A/G	A/A	C/A	A/A	C/A	0.217391	0.347826	0.434783	0	0	0	1	0	0.166667	0.333333	0.5	0	0.321429	0.5	0.178571	0	No feature found
189	CM010797.2	6	26755064	A	T	G		A/T	G/T	G/G	G/G	G/G	G/G	G/T	G/G	A/G	G/G	A/T	A/G	T/T	A/G	T/T	A/G	A/G	A/T	G/T	T/T	A/T	T/T	A/T	0.217391	0.347826	0.434783	0	0	0	1	0	0.166667	0.333333	0.5	0	0.321429	0.5	0.178571	0	No feature found
190	CM010797.2	6	26912071	A	G	T		G/G	G/T	T/T	T/T	T/T	T/T	G/T	T/T	G/T	T/T	G/G	G/T	G/G	G/T	G/G	G/T	G/T	G/G	G/T	G/G	G/G	G/G	G/G	0	0.565217	0.434783	0	0	0	1	0	0	0.5	0.5	0	0	0.821429	0.178571	0	No feature found
191	CM010797.2	6	26947622	A	C	G		C/G	G/G	G/G	G/G	G/G	G/G	G/G	G/G	G/G	G/G	C/G	G/G	G/G	G/G	G/C	G/G	A/G	A/G	G/G	C/C	A/C	G/G	C/G	0.0652174	0.152174	0.782609	0	0	0	1	0	0	0	1	0	0.107143	0.25	0.642857	0	No feature found
192	CM010797.2	6	26949377	A	T	C		T/C	C/T	T/T	T/T	T/T	T/T	C/T	T/T	T/T	T/T	C/C	C/T	C/C	T/T	C/C	T/T	A/T	A/C	C/T	C/C	A/C	C/C	C/C	0.0652174	0.521739	0.413043	0	0	1	0	0	0	0.666667	0.333333	0	0.107143	0.285714	0.607143	0	No feature found
193	CM010797.2	6	27088669	T	C	G	A	C/G	A/A	A/A	A/A	A/A	A/A	A/G	A/A	A/A	A/A	C/C	C/A	C/C	C/A	C/G	C/A	T/A	T/G	C/A	C/C	T/C	G/G	C/C	0.0652174	0.326087	0.130435	0.478261	0	0	0	1	0	0	0.166667	0.833333	0.107143	0.535714	0.178571	0.178571	No feature found
194	CM010797.2	6	29031069	T	G	A		G/G	G/A	A/A	A/A	A/A	A/A	G/A	A/A	A/G	A/A	G/A	A/G	G/G	A/G	G/G	A/G	T/A	T/G	G/A	G/G	T/G	G/G	G/G	0.0652174	0.478261	0.456522	0	0	0	1	0	0	0.5	0.5	0	0.107143	0.678571	0.214286	0	No feature found
195	CM010797.2	6	30081981	A	T	G		A/T	G/G	G/G	G/G	G/G	G/G	G/G	G/G	G/G	G/G	G/T	G/G	G/G	G/T	G/T	G/T	A/G	A/G	G/G	G/T	A/T	G/G	G/T	0.0869565	0.173913	0.73913	0	0	0	1	0	0	0	1	0	0.142857	0.285714	0.571429	0	No feature found
196	CM010797.2	6	30274632	G	A	C		G/A	C/A	C/C	C/C	C/C	C/C	C/A	C/C	C/A	C/C	C/A	C/C	A/A	C/A	A/A	C/A	G/C	G/A	C/C	A/A	G/A	A/A	A/A	0.0869565	0.413043	0.5	0	0	0	1	0	0	0.5	0.5	0	0.142857	0.571429	0.285714	0	No feature found
197	CM010797.2	6	30962454	A	C	T		C/C	C/T	T/T	T/T	T/T	T/T	C/T	T/T	A/T	T/T	C/T	T/T	A/C	T/T	C/C	T/T	A/T	A/C	C/T	A/C	A/C	C/C	C/T	0.130435	0.326087	0.543478	0	0	0	1	0	0.166667	0.333333	0.5	0	0.178571	0.464286	0.357143	0	No feature found
198	CM010797.2	6	30964901	G	T	C		T/T	T/C	C/C	C/C	C/C	C/C	T/C	C/C	C/C	C/C	T/C	C/C	G/T	C/C	T/T	C/C	G/C	G/T	T/C	G/T	G/T	T/T	T/C	0.108696	0.326087	0.565217	0	0	0	1	0	0	0.333333	0.666667	0	0.178571	0.464286	0.357143	0	No feature found
199	CM010797.2	6	31932646	G	A	T		G/A	G/T	T/T	T/T	T/T	T/T	G/T	T/T	A/T	T/T	G/A	G/T	T/T	T/T	A/T	T/T	G/T	G/T	T/T	A/T	G/A	T/T	A/A	0.173913	0.173913	0.652174	0	0	0	1	0	0.333333	0.166667	0.5	0	0.214286	0.25	0.535714	0	No feature found
200	CM010797.2	6	32175649	A	T	C		T/T	C/T	C/C	C/C	C/C	C/C	C/T	C/C	C/T	C/C	T/T	C/T	T/T	C/T	T/T	C/T	C/T	T/T	C/T	T/T	T/T	T/T	T/T	0	0.565217	0.434783	0	0	0	1	0	0	0.5	0.5	0	0	0.821429	0.178571	0	No feature found
201	CM010797.2	6	32198756	A	G	T		A/G	G/T	T/T	T/T	T/T	T/T	G/T	T/T	G/T	T/T	G/G	G/T	G/T	G/T	G/T	G/T	A/T	A/T	G/T	G/G	A/G	T/T	G/G	0.0869565	0.369565	0.543478	0	0	0	1	0	0	0.5	0.5	0	0.142857	0.5	0.357143	0	No feature found
202	CM010797.2	6	32253333	A	C	T		A/C	A/T	T/T	T/T	T/T	T/T	A/T	T/T	A/T	T/T	C/T	T/T	A/T	T/T	C/T	T/T	A/T	A/T	T/T	A/C	A/C	T/T	C/C	0.195652	0.152174	0.652174	0	0	0	1	0	0.5	0	0.5	0	0.214286	0.25	0.535714	0	No feature found
203	CM010797.2	6	32547822	A	C	G		C/G	G/G	G/G	G/G	G/G	G/G	G/G	G/G	A/G	G/G	C/C	C/G	A/G	C/G	C/G	C/G	A/G	A/G	C/G	A/C	A/C	G/G	A/C	0.152174	0.23913	0.608696	0	0	0	1	0	0.166667	0	0.833333	0	0.214286	0.392857	0.392857	0	No feature found
204	CM010797.2	6	36143010	T	A	G		A/G	G/G	G/G	G/G	G/G	G/G	G/G	G/G	G/G	G/G	A/G	G/G	G/G	A/G	A/G	A/G	T/G	T/G	A/G	A/G	T/A	G/G	A/A	0.0652174	0.217391	0.717391	0	0	0	1	0	0	0	1	0	0.107143	0.357143	0.535714	0	No feature found
205	CM010797.2	6	36546654	C	A	T		A/T	C/T	T/T	T/T	T/T	T/T	C/T	T/T	T/T	T/T	C/A	T/T	T/T	T/A	T/A	A/T	C/T	C/T	T/A	T/A	C/A	T/T	T/A	0.130435	0.195652	0.673913	0	0	0	1	0	0.333333	0	0.666667	0	0.142857	0.321429	0.535714	0	No feature found
206	CM010797.2	6	37344994	T	C	A		T/C	A/C	A/A	A/A	A/A	A/A	A/C	A/A	C/C	A/A	C/C	C/C	C/C	A/C	C/C	C/C	T/A	T/C	A/A	C/C	T/C	C/C	T/C	0.108696	0.5	0.391304	0	0	0	1	0	0	0.666667	0.333333	0	0.178571	0.678571	0.142857	0	No feature found
207	CM010797.2	6	37345527	G	A	C		G/A	A/C	C/C	C/C	C/C	C/C	A/C	C/C	C/A	C/C	A/A	C/A	A/A	A/C	A/A	A/C	G/C	G/A	C/C	A/A	G/A	A/A	G/A	0.108696	0.434783	0.456522	0	0	0	1	0	0	0.5	0.5	0	0.178571	0.607143	0.214286	0	No feature found
208	CM010797.2	6	37345890	A	G	C		A/G	G/C	C/C	C/C	C/C	C/C	G/C	C/C	C/G	C/C	G/G	C/G	G/G	G/C	G/G	G/C	A/C	A/G	C/C	G/G	A/G	G/G	A/G	0.108696	0.434783	0.456522	0	0	0	1	0	0	0.5	0.5	0	0.178571	0.607143	0.214286	0	No feature found
209	CM010797.2	6	37346467	C	G	A		C/G	G/A	A/A	A/A	A/A	A/A	G/A	A/A	G/A	A/A	G/G	G/A	G/G	G/A	G/G	G/A	C/A	C/G	A/A	G/G	C/G	G/G	C/G	0.108696	0.434783	0.456522	0	0	0	1	0	0	0.5	0.5	0	0.178571	0.607143	0.214286	0	No feature found
210	CM010797.2	6	37347150	C	T	A		C/T	A/T	A/A	A/A	A/A	A/A	A/T	A/A	A/T	A/A	T/T	A/T	T/T	A/T	T/T	A/T	C/A	C/T	A/A	T/T	C/T	T/T	C/T	0.108696	0.434783	0.456522	0	0	0	1	0	0	0.5	0.5	0	0.178571	0.607143	0.214286	0	No feature found
211	CM010797.2	6	37347944	A	T	G		A/T	G/T	G/G	G/G	G/G	G/G	G/T	G/G	T/G	G/G	T/T	G/T	T/T	G/T	T/T	G/T	A/G	A/T	G/G	T/T	A/T	T/T	A/T	0.108696	0.434783	0.456522	0	0	0	1	0	0	0.5	0.5	0	0.178571	0.607143	0.214286	0	No feature found
212	CM010797.2	6	37348028	A	G	T		A/G	G/T	T/T	T/T	T/T	T/T	G/T	T/T	G/T	T/T	G/G	T/G	G/G	T/G	G/G	G/T	A/T	A/G	T/T	G/G	A/G	G/G	A/G	0.108696	0.434783	0.456522	0	0	0	1	0	0	0.5	0.5	0	0.178571	0.607143	0.214286	0	No feature found
213	CM010797.2	6	37348932	A	G	C		A/G	G/C	C/C	C/C	C/C	C/C	G/C	C/C	G/C	C/C	G/G	G/C	G/G	G/C	G/G	G/C	A/C	A/G	C/C	G/G	A/G	G/G	A/G	0.108696	0.434783	0.456522	0	0	0	1	0	0	0.5	0.5	0	0.178571	0.607143	0.214286	0	No feature found
214	CM010797.2	6	37355021	T	G	C		T/G	C/C	C/C	C/C	C/C	C/C	C/C	C/C	C/C	C/C	C/G	C/C	C/C	G/C	G/G	C/G	T/C	T/C	C/C	G/G	T/G	C/C	T/G	0.108696	0.217391	0.673913	0	0	0	1	0	0	0	1	0	0.178571	0.357143	0.464286	0	No feature found
215	CM010797.2	6	37406966	T	A	C		T/A	C/C	C/C	C/C	C/C	C/C	C/C	C/C	C/C	C/C	C/A	C/C	C/C	A/C	C/A	A/C	T/C	T/C	C/C	C/A	T/A	C/C	T/A	0.108696	0.173913	0.717391	0	0	0	1	0	0	0	1	0	0.178571	0.285714	0.535714	0	No feature found
216	CM010797.2	6	37414369	G	C	A		G/C	C/A	A/A	A/A	A/A	A/A	C/A	A/A	A/C	A/A	C/C	A/C	C/C	C/A	C/C	C/C	G/A	G/C	A/A	C/C	G/C	C/C	G/C	0.108696	0.456522	0.434783	0	0	0	1	0	0	0.5	0.5	0	0.178571	0.642857	0.178571	0	No feature found
217	CM010797.2	6	37545679	T	G	A		G/G	A/G	A/A	A/A	A/A	A/A	G/A	A/A	T/A	A/A	G/G	A/G	G/G	A/G	G/G	A/G	T/A	T/G	G/A	G/G	T/G	G/G	G/G	0.0869565	0.478261	0.434783	0	0	0	1	0	0.166667	0.333333	0.5	0	0.107143	0.714286	0.178571	0	No feature found
218	CM010797.2	6	37547724	C	T	A		T/T	T/A	A/A	A/A	A/A	A/A	T/A	A/A	C/A	A/A	T/T	T/A	T/T	A/T	T/T	A/T	C/A	C/T	A/T	T/T	C/T	T/T	T/T	0.0869565	0.478261	0.434783	0	0	0	1	0	0.166667	0.333333	0.5	0	0.107143	0.714286	0.178571	0	No feature found
219	CM010797.2	6	37548124	G	T	A		T/T	T/A	A/A	A/A	A/A	A/A	T/A	A/A	G/A	A/A	T/T	T/A	T/T	T/A	T/T	T/A	G/A	G/T	A/T	T/T	G/T	T/T	T/T	0.0869565	0.478261	0.434783	0	0	0	1	0	0.166667	0.333333	0.5	0	0.107143	0.714286	0.178571	0	No feature found
220	CM010797.2	6	37548871	T	C	G		C/C	G/C	G/G	G/G	G/G	G/G	G/C	G/G	T/G	G/G	C/C	G/C	C/C	G/C	C/C	G/C	T/G	T/C	G/C	C/C	T/C	C/C	C/C	0.0869565	0.478261	0.434783	0	0	0	1	0	0.166667	0.333333	0.5	0	0.107143	0.714286	0.178571	0	No feature found
221	CM010797.2	6	39587695	A	C	T		A/C	T/T	T/T	T/T	T/T	T/T	T/T	T/T	T/T	T/T	C/T	T/T	T/T	T/T	C/T	T/T	A/T	A/T	T/T	C/T	A/C	T/T	C/T	0.0869565	0.130435	0.782609	0	0	0	1	0	0	0	1	0	0.142857	0.214286	0.642857	0	No feature found
222	CM010797.2	6	39596845	C	T	A		C/T	C/A	A/A	A/A	A/A	A/A	C/A	A/A	C/A	A/A	C/T	C/A	C/A	C/A	A/T	C/A	C/A	C/A	A/A	C/T	C/T	A/A	C/T	0.304348	0.130435	0.565217	0	0	0	1	0	0.5	0	0.5	0	0.392857	0.214286	0.392857	0	Cannabis sativa SINE MADC2, complete sequence
223	CM010797.2	6	39921430	A	T	C		A/T	C/C	C/C	C/C	C/C	C/C	C/C	C/C	C/C	C/C	T/T	C/C	C/C	C/T	C/T	C/T	A/C	A/C	C/C	T/T	A/T	C/C	A/T	0.108696	0.217391	0.673913	0	0	0	1	0	0	0	1	0	0.178571	0.357143	0.464286	0	No feature found
224	CM010797.2	6	39926958	C	A	G		C/A	A/G	G/G	G/G	G/G	G/G	A/G	G/G	A/G	G/G	A/A	G/G	A/A	A/G	A/A	A/G	C/G	C/A	G/G	A/A	C/A	A/A	C/A	0.108696	0.413043	0.478261	0	0	0	1	0	0	0.5	0.5	0	0.178571	0.571429	0.25	0	No feature found
225	CM010797.2	6	39928968	A	C	G		A/C	G/G	G/G	A/G	G/G	A/G	G/G	G/G	G/G	G/G	C/C	G/G	G/G	C/G	C/G	C/G	A/G	A/G	G/G	C/C	A/C	G/G	A/C	0.152174	0.217391	0.630435	0	0.166667	0	0.833333	0	0	0	1	0	0.178571	0.357143	0.464286	0	No feature found
226	CM010797.2	6	39932170	A	T	G		A/T	G/T	G/G	G/G	G/G	G/G	G/T	G/G	G/T	G/G	T/T	G/G	T/T	G/G	T/T	G/T	A/G	A/T	G/G	T/T	A/T	T/T	A/T	0.108696	0.391304	0.5	0	0	0	1	0	0	0.5	0.5	0	0.178571	0.535714	0.285714	0	No feature found
227	CM010797.2	6	39953008	A	T	C		A/T	C/T	C/C	C/C	C/C	C/C	C/T	C/C	C/T	C/C	T/T	C/C	T/T	C/T	T/T	C/T	A/C	A/T	C/C	T/T	A/T	T/T	A/T	0.108696	0.413043	0.478261	0	0	0	1	0	0	0.5	0.5	0	0.178571	0.571429	0.25	0	No feature found
228	CM010797.2	6	40932271	A	C	T		C/T	C/C	C/C	C/C	C/C	C/C	C/C	C/C	C/C	C/C	T/C	C/C	C/C	C/C	C/T	C/C	A/C	A/C	C/C	C/T	A/T	C/C	T/C	0.0652174	0.804348	0.130435	0	0	1	0	0	0	1	0	0	0.107143	0.678571	0.214286	0	No feature found
229	CM010797.2	6	41199986	T	G	A		T/G	A/G	A/A	A/A	A/A	A/A	A/G	A/A	A/A	A/A	G/G	A/A	G/A	T/G	A/G	T/G	T/G	T/G	A/G	G/G	T/G	A/A	A/G	0.130435	0.347826	0.521739	0	0	0	1	0	0	0.333333	0.666667	0	0.214286	0.5	0.285714	0	No feature found
230	CM010797.2	6	41200006	A	G	T		A/G	T/G	T/T	T/T	T/T	T/T	T/G	T/T	T/T	T/T	G/G	T/T	T/G	A/G	T/G	A/G	A/G	G/T	T/G	G/G	A/G	T/T	T/G	0.108696	0.347826	0.543478	0	0	0	1	0	0	0.333333	0.666667	0	0.178571	0.5	0.321429	0	No feature found
231	CM010797.2	6	41200479	T	G	A		T/G	A/G	A/A	A/A	A/A	A/A	A/G	A/A	A/A	A/A	A/G	A/A	A/G	T/A	A/G	T/A	G/A	T/G	A/G	G/G	T/G	A/A	A/G	0.108696	0.282609	0.608696	0	0	0	1	0	0	0.333333	0.666667	0	0.178571	0.392857	0.428571	0	No feature found
232	CM010797.2	6	41217398	T	A	G		T/A	A/G	G/G	G/G	G/G	G/G	A/G	G/G	G/G	G/G	A/G	G/G	A/G	A/G	G/A	A/G	A/G	T/A	A/G	A/G	T/A	G/G	A/G	0.0652174	0.304348	0.630435	0	0	0	1	0	0	0.333333	0.666667	0	0.107143	0.428571	0.464286	0	No feature found
233	CM010797.2	6	41219848	A	C	T		A/C	T/C	T/T	T/T	T/T	T/T	C/T	T/T	T/T	T/T	C/T	T/T	C/T	C/T	C/T	C/T	A/T	A/T	T/T	C/C	A/C	T/T	C/T	0.0869565	0.26087	0.652174	0	0	0	1	0	0	0.333333	0.666667	0	0.142857	0.357143	0.5	0	No feature found
234	CM010797.2	6	41458479	A	G	T		G/G	G/T	T/T	T/T	T/T	T/T	T/G	T/T	G/T	T/T	G/G	G/G	G/G	G/G	G/G	G/G	A/G	A/G	G/G	G/G	A/G	G/G	G/G	0.0652174	0.608696	0.326087	0	0	0	1	0	0	0.5	0.5	0	0.107143	0.892857	0	0	No feature found
235	CM010797.2	6	42974201	A	C	T		C/C	C/T	T/T	T/T	T/T	T/T	C/T	T/T	A/T	T/T	C/C	C/C	C/C	C/C	C/C	C/C	A/C	A/C	A/C	C/C	A/C	C/C	C/C	0.108696	0.565217	0.326087	0	0	0	1	0	0.166667	0.333333	0.5	0	0.142857	0.857143	0	0	No feature found
236	CM010797.2	6	43297619	G	A	T		A/T	A/A	A/A	A/A	A/A	A/A	A/A	A/A	A/A	A/A	A/T	A/A	A/T	A/T	A/T	A/T	G/A	G/A	A/A	T/T	G/T	A/A	A/T	0.0652174	0.717391	0.217391	0	0	1	0	0	0	1	0	0	0.107143	0.535714	0.357143	0	No feature found
237	CM010797.2	6	43954600	A	C	T		C/T	T/T	T/T	T/T	T/T	T/T	T/T	T/T	T/T	T/T	C/C	C/T	C/T	C/T	C/T	C/T	A/T	A/T	C/T	C/C	A/C	T/T	C/C	0.0652174	0.304348	0.630435	0	0	0	1	0	0	0	1	0	0.107143	0.5	0.392857	0	No feature found
238	CM010797.2	6	43955331	T	A	C		A/A	C/C	C/C	C/C	C/C	C/C	C/C	C/C	C/C	C/C	A/A	A/C	A/C	A/C	A/C	A/C	T/C	T/C	A/C	A/A	T/A	C/C	A/A	0.0652174	0.326087	0.608696	0	0	0	1	0	0	0	1	0	0.107143	0.535714	0.357143	0	No feature found
239	CM010797.2	6	44528995	T	C	A		T/C	A/A	A/A	A/A	A/A	A/A	A/A	A/A	A/C	A/A	T/C	T/A	T/A	A/C	A/C	A/C	T/A	T/A	A/C	T/C	T/C	A/A	C/C	0.173913	0.23913	0.586957	0	0	0	1	0	0	0.166667	0.833333	0	0.285714	0.357143	0.357143	0	No feature found
240	CM010797.2	6	45128350	A	C	T		C/C	C/T	T/T	T/T	T/T	T/T	C/T	T/T	C/T	T/T	C/C	C/T	A/C	C/T	C/C	C/T	A/T	A/C	T/T	A/C	A/C	C/C	A/C	0.130435	0.413043	0.456522	0	0	0	1	0	0	0.5	0.5	0	0.214286	0.571429	0.214286	0	No feature found
241	CM010797.2	6	45378306	C	G	T		C/G	C/T	T/T	T/T	T/T	T/T	C/T	T/T	G/T	T/T	G/G	G/T	C/T	T/T	T/T	T/T	C/T	C/T	C/T	C/G	C/G	T/T	G/T	0.195652	0.173913	0.630435	0	0	0	1	0	0.333333	0.166667	0.5	0	0.25	0.25	0.5	0	No feature found
242	CM010797.2	6	45378839	A	G	T		A/G	T/T	T/T	T/T	T/T	T/T	T/T	T/T	T/G	T/T	G/G	T/G	G/T	T/T	T/G	T/T	A/T	A/T	A/T	G/G	A/G	T/T	T/G	0.108696	0.23913	0.652174	0	0	0	1	0	0	0.166667	0.833333	0	0.178571	0.357143	0.464286	0	No feature found
243	CM010797.2	6	46166967	T	A	G		T/A	G/A	G/G	G/G	G/G	G/G	G/A	G/G	G/G	G/G	T/A	A/A	A/A	A/A	A/A	A/A	T/A	T/A	A/A	T/A	T/A	A/A	A/A	0.130435	0.521739	0.347826	0	0	0	1	0	0	0.333333	0.666667	0	0.214286	0.785714	0	0	No feature found
244	CM010797.2	6	46773944	T	G	A		G/G	A/A	A/A	A/A	A/A	A/A	A/A	A/A	A/G	A/A	A/G	A/A	A/G	A/G	A/G	A/G	T/A	T/A	A/A	G/G	T/G	A/A	A/G	0.0652174	0.26087	0.673913	0	0	0	1	0	0	0.166667	0.833333	0	0.107143	0.392857	0.5	0	No feature found
245	CM010797.2	6	46777679	A	G	T		G/T	G/G	G/G	G/G	G/G	G/G	G/G	G/G	G/G	G/G	T/T	G/G	G/G	T/T	G/T	T/T	A/G	A/G	G/G	G/G	A/T	G/G	T/T	0.0652174	0.695652	0.23913	0	0	1	0	0	0	1	0	0	0.107143	0.5	0.392857	0	No feature found
246	CM010797.2	6	46777905	T	C	G		C/C	C/G	G/G	G/G	G/G	G/G	C/G	G/G	G/G	G/G	C/C	C/C	C/C	C/G	C/C	C/G	T/G	T/C	C/G	C/C	T/C	C/C	C/C	0.0652174	0.5	0.434783	0	0	0	1	0	0	0.333333	0.666667	0	0.107143	0.75	0.142857	0	No feature found
247	CM010797.2	6	47617394	A	G	C		A/G	G/C	C/C	C/C	C/C	C/C	G/C	C/C	C/C	C/C	G/C	C/C	G/C	C/G	G/C	G/C	A/C	A/C	A/C	G/G	A/G	C/C	G/C	0.108696	0.26087	0.630435	0	0	0	1	0	0	0.333333	0.666667	0	0.178571	0.357143	0.464286	0	No feature found
248	CM010797.2	6	47617471	A	T	G		A/T	G/T	G/G	G/G	G/G	G/G	G/T	G/G	G/G	G/G	G/T	G/G	G/T	A/G	G/T	A/G	A/G	A/G	A/G	T/T	A/T	G/G	G/T	0.152174	0.217391	0.630435	0	0	0	1	0	0	0.333333	0.666667	0	0.25	0.285714	0.464286	0	No feature found
249	CM010797.2	6	48149646	T	C	A		C/C	C/A	A/A	A/A	A/A	A/A	C/A	A/A	C/A	A/A	C/C	C/C	A/C	C/C	C/C	C/C	T/C	T/C	C/C	A/C	T/C	C/C	C/C	0.0652174	0.565217	0.369565	0	0	0	1	0	0	0.5	0.5	0	0.107143	0.821429	0.0714286	0	Cannabis sativa uncharacterized LOC115710767 (LOC115710767), mRNA
250	CM010797.2	6	48858999	T	G	C		T/G	C/G	C/C	C/C	C/C	C/C	C/G	C/C	C/C	C/C	C/G	C/C	C/G	G/G	G/G	C/G	T/C	T/G	C/C	C/G	T/G	G/G	T/G	0.108696	0.347826	0.543478	0	0	0	1	0	0	0.333333	0.666667	0	0.178571	0.5	0.321429	0	No feature found
251	CM010797.2	6	48862122	G	C	T		G/C	C/T	T/T	T/T	T/T	T/T	T/C	T/T	C/T	T/T	C/C	C/T	C/C	C/T	C/C	C/T	G/T	G/C	C/T	C/C	G/C	C/C	G/C	0.108696	0.456522	0.434783	0	0	0	1	0	0	0.5	0.5	0	0.178571	0.642857	0.178571	0	No feature found
252	CM010797.2	6	50315587	A	C	T		A/C	T/T	T/T	T/T	T/T	T/T	T/T	T/T	T/T	T/T	C/C	C/T	C/C	T/T	C/C	T/T	A/T	A/C	T/T	C/C	A/C	C/C	C/C	0.0869565	0.347826	0.565217	0	0	0	1	0	0	0	1	0	0.142857	0.571429	0.285714	0	No feature found
253	CM010797.2	6	50972126	A	C	G		C/G	G/G	G/G	G/G	G/G	G/G	G/G	G/G	C/G	G/G	A/C	A/G	A/G	C/G	C/G	G/C	A/G	A/G	G/G	A/C	A/C	G/G	A/C	0.173913	0.195652	0.630435	0	0	0	1	0	0	0.166667	0.833333	0	0.285714	0.285714	0.428571	0	No feature found
254	CM010797.2	6	50989697	G	C	T		C/C	T/T	T/T	T/T	T/T	T/T	T/T	T/T	C/T	T/T	C/T	T/T	C/T	C/T	T/T	T/T	G/T	G/T	T/T	C/C	G/C	T/T	C/T	0.0652174	0.217391	0.717391	0	0	0	1	0	0	0.166667	0.833333	0	0.107143	0.321429	0.571429	0	No feature found
255	CM010797.2	6	51129543	A	C	G		A/C	C/G	G/G	G/G	G/G	G/G	C/G	G/G	C/G	G/G	C/C	C/G	C/C	C/G	C/C	C/G	A/G	A/C	C/G	C/C	A/C	C/C	C/C	0.0869565	0.478261	0.434783	0	0	0	1	0	0	0.5	0.5	0	0.142857	0.678571	0.178571	0	Cannabis sativa uncharacterized LOC115725292 (LOC115725292), ncRNA
256	CM010797.2	6	51131167	A	C	T		C/T	T/T	T/T	T/T	T/T	T/T	T/T	T/T	T/T	T/T	T/T	T/T	T/T	T/T	C/T	C/T	A/T	A/T	T/T	C/T	A/C	T/T	C/C	0.0652174	0.152174	0.782609	0	0	0	1	0	0	0	1	0	0.107143	0.25	0.642857	0	No feature found
257	CM010797.2	6	51880949	A	T	C		T/T	T/C	C/C	C/C	C/C	C/C	T/C	C/C	C/C	C/C	T/C	A/C	T/C	A/T	T/C	A/T	A/T	T/C	A/C	T/T	T/T	C/C	T/C	0.108696	0.347826	0.543478	0	0	0	1	0	0	0.333333	0.666667	0	0.178571	0.5	0.321429	0	No feature found
258	CM010797.2	6	53843496	G	C	T		C/C	C/T	T/T	T/T	T/T	T/T	C/T	T/T	C/T	T/T	C/C	C/T	C/C	T/C	C/C	T/C	G/T	G/C	C/T	C/C	G/C	C/C	C/C	0.0652174	0.5	0.434783	0	0	0	1	0	0	0.5	0.5	0	0.107143	0.714286	0.178571	0	No feature found
259	CM010797.2	6	55494597	A	C	T		C/C	C/T	T/T	T/T	T/T	T/T	C/T	T/T	T/C	T/T	C/C	C/T	C/C	C/T	C/C	C/T	T/C	C/C	C/T	C/C	C/C	C/C	C/C	0	0.565217	0.434783	0	0	0	1	0	0	0.5	0.5	0	0	0.821429	0.178571	0	No feature found
260	CM010798.2	9	14033467	T	A	C		A/C	C/C	C/C	C/C	C/C	C/C	C/C	C/C	C/C	C/C	T/C	C/C	C/C	A/A	C/A	A/A	A/C	T/C	A/A	C/A	T/A	T/C	A/A	0.0869565	0.282609	0.630435	0	0	0	1	0	0	0	1	0	0.142857	0.464286	0.392857	0	No feature found
261	CM010798.2	9	14179738	C	T	A		T/A	T/T	T/T	T/T	T/T	T/T	T/T	T/T	C/T	T/T	C/T	T/T	T/T	C/A	A/T	C/A	A/T	C/T	A/A	C/A	C/A	C/T	A/A	0.173913	0.586957	0.23913	0	0	1	0	0	0.166667	0.833333	0	0	0.25	0.357143	0.392857	0	No feature found
262	CM010798.2	9	15428751	T	C	G		C/G	C/C	C/C	C/C	C/C	C/C	C/C	C/C	C/C	C/C	T/C	C/C	C/C	C/C	C/G	C/G	C/G	T/C	G/G	C/G	T/G	T/C	G/G	0.0869565	0.695652	0.217391	0	0	1	0	0	0	1	0	0	0.142857	0.5	0.357143	0	No feature found
263	CM010798.2	9	15712511	T	C	G		C/C	C/C	C/C	C/C	C/C	C/C	C/C	C/C	C/C	C/C	T/C	C/C	C/C	C/G	C/G	C/G	C/G	T/C	G/G	C/G	T/G	C/C	G/G	0.0652174	0.717391	0.217391	0	0	1	0	0	0	1	0	0	0.107143	0.535714	0.357143	0	No feature found
264	CM010798.2	9	22685875	A	C	T		C/T	T/T	T/T	T/T	T/T	T/T	T/T	T/T	C/T	T/T	A/T	T/T	T/T	C/T	C/T	C/T	C/T	A/T	C/C	C/C	A/C	T/T	C/C	0.0652174	0.282609	0.652174	0	0	0	1	0	0	0.166667	0.833333	0	0.107143	0.428571	0.464286	0	No feature found
265	CM010798.2	9	32506517	A	G	T		G/T	T/T	T/T	T/T	T/T	T/T	G/G	T/T	T/T	T/T	G/T	G/T	T/T	G/T	G/G	G/T	G/T	G/G	G/G	G/G	G/G	G/T	G/G	0	0.456522	0.543478	0	0	0	1	0	0	0.333333	0.666667	0	0	0.678571	0.321429	0	No feature found
266	CM010798.2	9	32514913	C	G	T		G/T	T/T	T/T	T/T	T/T	T/T	C/T	T/T	T/T	T/T	G/T	C/T	T/T	G/T	C/G	G/T	C/T	C/T	G/G	G/G	C/G	C/T	G/G	0.152174	0.26087	0.586957	0	0	0	1	0	0.166667	0	0.833333	0	0.214286	0.428571	0.357143	0	Cannabis sativa uncharacterized LOC115720143 (LOC115720143), mRNA
267	CM010798.2	9	32515577	G	T	A		T/A	A/A	A/A	A/A	A/A	A/A	G/A	A/A	A/A	A/A	T/A	G/A	A/A	A/T	G/T	A/T	G/A	G/A	T/T	T/T	G/T	G/A	T/T	0.152174	0.26087	0.586957	0	0	0	1	0	0.166667	0	0.833333	0	0.214286	0.428571	0.357143	0	Cannabis sativa uncharacterized LOC115700186 (LOC115700186), mRNA
268	CM010798.2	9	32517373	C	A	T		A/T	T/T	T/T	T/T	T/T	T/T	C/T	T/T	T/T	T/T	A/T	C/T	T/T	A/T	C/A	A/T	C/T	C/T	A/A	A/A	C/A	C/T	A/A	0.152174	0.26087	0.586957	0	0	0	1	0	0.166667	0	0.833333	0	0.214286	0.428571	0.357143	0	No feature found
269	CM010798.2	9	36754083	C	T	A		T/T	A/A	A/A	A/A	A/A	A/T	A/A	A/A	T/T	A/A	T/T	T/T	T/T	T/T	T/T	T/T	T/T	T/T	T/T	T/T	T/T	A/T	T/T	0	0.652174	0.347826	0	0	0.0833333	0.916667	0	0	0.333333	0.666667	0	0	0.964286	0.0357143	0	No feature found
270	CM010798.2	9	37045523	T	C	G		C/G	G/G	T/G	T/G	T/G	G/G	G/C	T/G	G/G	G/G	C/G	G/G	G/G	C/G	C/G	C/G	T/G	C/G	C/C	C/C	C/C	G/G	C/C	0.108696	0.326087	0.565217	0	0.333333	0	0.666667	0	0	0.166667	0.833333	0	0.0357143	0.5	0.464286	0	No feature found
271	CM010798.2	9	37188693	A	C	G		C/G	G/G	A/G	G/G	G/G	G/G	G/G	A/G	G/G	G/G	C/G	G/G	G/G	C/G	C/G	C/G	A/G	A/C	C/C	C/C	C/C	C/G	C/C	0.0869565	0.326087	0.586957	0	0.166667	0	0.833333	0	0	0	1	0	0.0714286	0.535714	0.392857	0	Cannabis sativa uncharacterized LOC115700231 (LOC115700231), mRNA
272	CM010798.2	9	38957492	T	A	G		A/G	G/G	G/G	G/G	G/G	G/G	A/G	G/G	G/G	G/G	A/G	G/G	G/G	A/G	A/G	A/G	A/A	A/G	A/A	A/A	A/G	G/G	A/A	0	0.347826	0.652174	0	0	0	1	0	0	0.166667	0.833333	0	0	0.535714	0.464286	0	No feature found
273	CM010798.2	9	39833432	T	A	G		A/G	A/A	A/A	A/A	A/A	A/A	A/A	A/A	A/A	A/A	A/G	A/A	A/A	A/G	A/G	A/G	G/G	A/A	G/G	G/G	A/G	A/G	G/G	0	0.673913	0.326087	0	0	1	0	0	0	1	0	0	0	0.464286	0.535714	0	No feature found
274	CM010798.2	9	39867420	T	C	G		C/G	G/G	T/G	T/G	T/G	G/G	G/G	T/G	G/G	G/G	C/G	G/G	G/G	C/G	C/G	C/G	T/C	C/G	C/C	C/C	C/C	C/G	C/C	0.108696	0.347826	0.543478	0	0.333333	0	0.666667	0	0	0	1	0	0.0357143	0.571429	0.392857	0	No feature found
275	CM010798.2	9	41094104	C	A	T		A/A	T/T	T/A	T/T	T/T	T/T	T/T	A/T	T/T	T/T	A/T	A/A	A/T	A/A	A/A	A/A	A/A	C/A	A/A	A/A	A/T	A/A	A/A	0.0217391	0.565217	0.413043	0	0	0.166667	0.833333	0	0	0	1	0	0.0357143	0.857143	0.107143	0	Cannabis sativa uncharacterized LOC115709553 (LOC115709553), mRNA
276	CM010798.2	9	41113417	T	C	G		C/G	C/C	T/C	C/C	C/C	C/C	C/C	T/C	C/G	C/C	G/G	C/C	C/G	C/G	G/C	C/G	T/G	T/G	G/G	G/G	G/G	C/G	G/G	0.0869565	0.5	0.413043	0	0.166667	0.833333	0	0	0	0.833333	0.166667	0	0.0714286	0.285714	0.642857	0	No feature found
277	CM010798.2	9	41113623	T	C	A		C/A	C/C	C/C	C/C	C/C	C/C	C/C	C/C	C/A	C/C	A/A	C/C	C/A	C/A	A/C	C/A	C/A	T/A	A/A	A/A	A/A	C/A	A/A	0.0217391	0.565217	0.413043	0	0	1	0	0	0	0.833333	0.166667	0	0.0357143	0.321429	0.642857	0	No feature found
278	CM010798.2	9	41118452	A	G	T		G/G	T/T	T/G	T/G	T/G	T/T	G/G	T/G	T/G	T/T	G/G	T/G	T/G	T/G	G/G	T/G	G/G	A/G	G/G	G/G	G/G	T/G	G/G	0.0217391	0.630435	0.347826	0	0	0.333333	0.666667	0	0	0.5	0.5	0	0.0357143	0.785714	0.178571	0	No feature found
279	CM010798.2	9	41122286	G	A	C		A/C	C/C	G/C	C/C	C/C	C/C	C/C	G/C	A/C	C/C	A/A	C/C	A/C	A/C	A/C	A/C	G/A	G/A	A/A	A/A	A/A	A/C	A/A	0.0869565	0.413043	0.5	0	0.166667	0	0.833333	0	0	0.166667	0.833333	0	0.0714286	0.642857	0.285714	0	No feature found
280	CM010798.2	9	41123073	T	A	C		A/C	C/C	C/C	C/C	C/C	C/C	C/C	C/C	A/C	C/C	A/A	C/C	A/C	A/C	C/A	A/C	C/A	T/A	A/A	A/A	A/A	A/C	A/A	0.0217391	0.413043	0.565217	0	0	0	1	0	0	0.166667	0.833333	0	0.0357143	0.642857	0.321429	0	No feature found
281	CM010798.2	9	41123369	A	G	C	T	G/C	G/G	A/G	G/G	G/G	G/G	G/G	A/G	G/T	G/G	C/T	G/G	G/T	G/C	G/C	G/C	A/T	A/C	C/C	C/C	C/C	G/T	C/C	0.0869565	0.5	0.304348	0.108696	0.166667	0.833333	0	0	0	0.833333	0	0.166667	0.0714286	0.285714	0.5	0.142857	No feature found
282	CM010798.2	9	41123601	T	G	A		G/G	A/A	A/A	A/A	A/A	A/A	A/A	A/A	A/A	A/A	A/G	A/A	A/A	G/A	G/A	G/A	A/A	T/A	G/G	G/G	A/G	A/A	G/G	0.0217391	0.282609	0.695652	0	0	0	1	0	0	0	1	0	0.0357143	0.464286	0.5	0	No feature found
283	CM010798.2	9	44157018	T	G	A		T/G	G/G	G/G	G/G	G/G	G/G	G/G	G/G	G/G	G/G	T/G	G/G	G/G	T/A	G/A	T/A	G/G	T/G	T/A	T/A	T/A	G/G	T/A	0.195652	0.652174	0.152174	0	0	1	0	0	0	1	0	0	0.321429	0.428571	0.25	0	No feature found
284	CM010798.2	9	47094353	G	A	T		A/A	T/T	T/T	A/T	A/T	T/T	A/A	T/T	A/A	T/T	A/A	A/A	A/A	A/A	A/A	A/A	G/A	G/A	A/A	A/A	A/A	G/A	A/A	0.0652174	0.673913	0.26087	0	0	0.166667	0.833333	0	0	0.666667	0.333333	0	0.107143	0.892857	0	0	No feature found
285	CM010798.2	9	47441879	G	T	C		T/T	C/C	C/C	C/T	C/T	C/T	T/T	C/C	C/T	C/C	T/T	C/T	T/T	T/T	T/T	T/T	G/T	G/T	T/T	T/T	T/T	C/T	T/T	0.0434783	0.652174	0.304348	0	0	0.25	0.75	0	0	0.5	0.5	0	0.0714286	0.857143	0.0714286	0	No feature found
286	CM010799.2	7	52548310	T	G	A		G/A	A/A	A/A	A/A	A/A	A/A	A/A	A/A	A/A	A/A	G/A	G/G	T/A	A/A	G/G	A/A	G/A	G/A	G/G	T/G	G/G	A/A	G/A	0.0434783	0.304348	0.652174	0	0	0	1	0	0	0	1	0	0.0714286	0.5	0.428571	0	No feature found
287	CM010799.2	7	52571270	T	G	A		G/G	A/G	A/A	A/A	A/A	A/G	A/G	A/A	A/A	A/A	G/G	G/G	G/G	A/G	G/G	A/G	A/G	G/G	G/G	G/G	G/G	G/G	G/G	0	0.608696	0.391304	0	0	0.0833333	0.916667	0	0	0.333333	0.666667	0	0	0.892857	0.107143	0	No feature found
288	CM010799.2	7	52571381	C	A	G		A/A	G/G	G/G	G/G	G/G	G/G	G/G	G/G	A/G	G/G	A/G	A/A	A/G	G/G	A/A	G/G	A/A	A/A	A/A	A/A	A/A	G/G	A/A	0	0.456522	0.543478	0	0	0	1	0	0	0.166667	0.833333	0	0	0.714286	0.285714	0	Cannabis sativa uncharacterized LOC115696780 (LOC115696780), mRNA
289	CM010799.2	7	52572107	T	C	A		C/C	C/A	A/A	A/A	A/A	C/C	C/A	A/A	C/A	A/A	C/C	C/C	C/C	C/C	C/C	A/C	C/C	C/C	C/C	C/C	C/C	C/C	C/C	0	0.695652	0.304348	0	0	0.166667	0.833333	0	0	0.5	0.5	0	0	0.964286	0.0357143	0	No feature found
290	CM010799.2	7	52573924	G	A	T		A/T	T/A	A/A	A/A	A/A	T/A	T/A	A/A	A/A	A/A	T/A	T/T	A/A	A/T	T/T	A/T	T/T	A/T	T/T	T/A	T/T	T/T	T/T	0	0.5	0.5	0	0	0.916667	0.0833333	0	0	0.666667	0.333333	0	0	0.285714	0.714286	0	No feature found
291	CM010799.2	7	52574082	A	T	G		T/G	T/T	T/T	T/T	T/T	T/T	T/T	T/T	T/T	T/T	G/G	G/G	T/T	G/T	G/G	G/T	A/G	T/G	G/G	T/G	G/G	G/G	T/G	0.0217391	0.565217	0.413043	0	0	1	0	0	0	1	0	0	0.0357143	0.285714	0.678571	0	No feature found
292	CM010799.2	7	54893631	G	A	T		G/A	G/T	T/T	T/T	T/T	G/T	G/T	T/T	G/T	T/T	A/T	A/A	G/T	G/T	A/A	G/T	A/T	G/A	A/A	G/A	A/A	T/T	G/A	0.23913	0.304348	0.456522	0	0.0833333	0	0.916667	0	0.5	0	0.5	0	0.25	0.5	0.25	0	No feature found
293	CM010799.2	7	55226008	T	A	C		A/A	C/C	C/C	C/C	C/C	C/C	C/C	C/C	C/A	C/C	A/A	A/A	A/C	C/C	A/A	C/C	A/C	A/A	A/A	A/C	A/A	A/A	A/C	0	0.456522	0.543478	0	0	0	1	0	0	0.166667	0.833333	0	0	0.714286	0.285714	0	No feature found
294	CM010791.2	10	13532457	A	T	C		T/T	C/C	T/C	C/C	C/C	C/C	C/C	T/C	C/C	T/C	T/T	T/T	C/T	T/T	T/T	T/T	T/T	T/T	T/T	T/T	T/T	C/C	T/T	0	0.608696	0.391304	0	0	0.25	0.75	0	0	0	1	0	0	0.892857	0.107143	0	No feature found
295	CM010791.2	10	13535466	G	T	A		T/T	A/A	A/T	G/A	G/A	A/A	G/A	A/T	G/A	A/T	T/T	T/T	G/T	T/T	T/T	T/T	T/T	T/T	T/T	T/T	T/T	A/A	T/T	0.108696	0.608696	0.282609	0	0.166667	0.25	0.583333	0	0.333333	0	0.666667	0	0.0357143	0.892857	0.0714286	0	No feature found
296	CM010791.2	10	16929689	T	A	C		A/C	A/C	A/A	A/A	A/A	A/A	A/C	A/A	A/C	A/A	C/C	A/C	C/C	A/C	C/C	A/C	T/A	T/C	A/C	C/C	T/C	C/C	C/C	0.0652174	0.456522	0.478261	0	0	1	0	0	0	0.5	0.5	0	0.107143	0.214286	0.678571	0	Cannabis sativa uncharacterized LOC115699833 (LOC115699833), mRNA
297	CM010791.2	10	17073219	C	T	G		C/T	T/T	C/T	C/T	C/T	G/T	C/T	C/T	G/T	C/T	G/G	C/G	G/T	G/G	G/G	G/G	G/G	G/G	C/G	G/G	G/G	G/G	G/G	0.195652	0.26087	0.543478	0	0.416667	0.5	0.0833333	0	0.166667	0.666667	0.166667	0	0.107143	0.0714286	0.821429	0	No feature found
298	CM010791.2	10	17082048	G	T	C		G/T	T/T	G/T	G/T	G/T	T/C	G/T	G/T	T/T	G/T	C/C	G/C	T/C	C/C	C/C	C/C	C/C	C/C	G/C	C/C	C/C	C/C	C/C	0.195652	0.282609	0.521739	0	0.416667	0.5	0.0833333	0	0.166667	0.833333	0	0	0.107143	0.0714286	0.821429	0	No feature found
299	CM010791.2	10	17916464	A	G	T		G/T	G/G	G/G	G/G	G/G	G/G	G/G	G/G	A/G	G/G	T/G	T/G	A/G	T/G	T/T	T/G	T/T	T/T	T/G	T/T	A/T	G/G	T/T	0.0652174	0.565217	0.369565	0	0	1	0	0	0.166667	0.833333	0	0	0.0714286	0.321429	0.607143	0	No feature found
300	CM010791.2	10	19123249	G	C	T		G/C	T/T	G/T	C/T	C/T	G/T	C/T	G/T	G/T	G/T	C/C	C/C	G/C	C/C	C/C	C/C	C/C	C/C	G/C	C/C	C/C	C/C	C/C	0.173913	0.608696	0.217391	0	0.333333	0.166667	0.5	0	0.166667	0.166667	0.666667	0	0.107143	0.892857	0	0	No feature found
301	CM010791.2	10	19573663	G	T	A		G/T	T/T	G/T	T/T	T/T	T/T	T/T	G/T	G/T	G/T	A/T	A/T	G/T	A/T	A/A	A/T	A/A	A/A	G/A	A/A	A/T	T/T	A/A	0.152174	0.5	0.347826	0	0.25	0.75	0	0	0.166667	0.833333	0	0	0.107143	0.321429	0.571429	0	No feature found
302	CM010791.2	10	20106100	T	C	A		T/C	A/A	T/A	T/A	T/A	C/A	T/A	T/A	T/A	T/A	C/A	C/A	T/A	C/A	C/C	C/A	C/C	C/C	C/A	C/C	C/C	C/C	C/C	0.195652	0.456522	0.347826	0	0.416667	0.0833333	0.5	0	0.333333	0	0.666667	0	0.0714286	0.714286	0.214286	0	No feature found
303	CM010791.2	10	20108142	C	T	A		C/T	A/A	C/A	C/A	C/A	A/A	C/A	C/A	C/A	C/A	A/T	A/T	C/A	A/T	T/T	A/T	T/T	T/T	A/T	T/T	T/T	A/A	T/T	0.195652	0.391304	0.413043	0	0.416667	0	0.583333	0	0.333333	0	0.666667	0	0.0714286	0.642857	0.285714	0	No feature found
304	CM010791.2	10	25274604	A	T	G		T/T	G/G	G/G	G/G	G/G	G/G	G/G	G/G	G/T	G/G	A/G	A/T	A/T	A/G	T/T	A/G	T/T	T/T	A/G	A/T	G/T	G/G	A/T	0.173913	0.304348	0.521739	0	0	0	1	0	0	0.166667	0.833333	0	0.285714	0.464286	0.25	0	No feature found
305	AGQN03000033.1	Unplaced	488770	A	C	T		C/T	C/T	A/T	C/T	C/T	A/T	C/T	A/T	C/T	A/T	C/C	A/C	C/C	C/C	C/C	C/C	C/C	C/C	A/C	C/C	C/C	A/C	C/C	0.152174	0.630435	0.217391	0	0.333333	0.166667	0.5	0	0	0.5	0.5	0	0.107143	0.857143	0.0357143	0	No feature found
306	AGQN03000068.1	Unplaced	44626	A	C	T		C/T	C/C	C/C	C/C	C/C	C/C	C/C	C/C	C/C	C/C	A/C	C/C	C/C	C/T	C/T	C/T	C/T	A/C	T/T	C/T	A/T	C/C	T/T	0.0652174	0.695652	0.23913	0	0	1	0	0	0	1	0	0	0.107143	0.5	0.392857	0	No feature found
307	AGQN03000091.1	Unplaced	21260	A	C	T		A/C	C/C	A/C	C/C	C/C	C/C	C/C	A/C	A/C	A/C	C/T	C/T	A/C	T/C	T/T	C/T	T/T	T/T	A/T	T/T	T/C	C/C	T/T	0.152174	0.5	0.347826	0	0.25	0.75	0	0	0.166667	0.833333	0	0	0.107143	0.321429	0.571429	0	No feature found
308	AGQN03000217.1	Unplaced	177641	C	T	G		C/T	G/T	G/G	G/G	G/G	G/G	G/T	G/G	G/G	G/G	G/T	G/G	G/G	G/G	G/T	G/G	C/G	C/G	G/G	T/T	C/T	G/G	C/T	0.108696	0.195652	0.695652	0	0	0	1	0	0	0.333333	0.666667	0	0.178571	0.25	0.571429	0	No feature found
309	AGQN03000280.1	Unplaced	71530	G	T	C		T/T	G/C	C/C	C/C	C/C	C/C	G/C	C/C	C/C	C/C	T/T	T/C	C/T	C/T	C/T	C/T	G/C	G/C	C/T	T/T	G/T	C/C	G/T	0.130435	0.304348	0.565217	0	0	0	1	0	0.333333	0	0.666667	0	0.142857	0.5	0.357143	0	No feature found
310	AGQN03000280.1	Unplaced	71534	A	C	T		C/C	A/T	T/T	T/T	T/T	T/T	A/T	T/T	T/T	T/T	C/C	C/C	C/C	C/C	C/C	C/C	A/C	A/C	C/C	C/C	A/C	C/C	A/C	0.130435	0.521739	0.347826	0	0	0	1	0	0.333333	0	0.666667	0	0.142857	0.857143	0	0	No feature found
311	AGQN03000280.1	Unplaced	71667	T	A	G		A/A	T/G	G/G	G/G	G/G	G/G	T/G	G/G	A/G	G/G	A/A	A/G	A/G	A/G	A/G	A/G	T/G	T/G	A/G	A/A	T/A	G/G	T/A	0.130435	0.326087	0.543478	0	0	0	1	0	0.333333	0.166667	0.5	0	0.142857	0.5	0.357143	0	No feature found
312	AGQN03000280.1	Unplaced	71791	A	T	C		T/T	A/C	C/C	C/C	C/C	C/C	A/C	C/C	A/C	C/C	T/T	C/T	T/C	C/T	T/C	T/C	A/C	A/C	T/C	T/T	A/T	C/C	A/T	0.152174	0.304348	0.543478	0	0	0	1	0	0.5	0	0.5	0	0.142857	0.5	0.357143	0	No feature found
313	AGQN03000280.1	Unplaced	75769	G	T	A		T/T	G/A	A/A	A/A	A/A	A/A	G/A	A/A	A/T	A/A	G/T	G/A	G/A	A/T	A/T	A/T	G/A	G/A	G/A	G/T	G/T	A/A	G/T	0.23913	0.217391	0.543478	0	0	0	1	0	0.333333	0.166667	0.5	0	0.321429	0.321429	0.357143	0	No feature found
314	AGQN03000280.1	Unplaced	86833	G	T	A		T/T	G/A	A/A	A/A	A/A	A/A	G/A	A/A	A/T	A/A	T/T	T/T	T/T	T/T	T/T	T/T	G/T	G/T	T/T	T/T	G/T	T/T	G/T	0.130435	0.543478	0.326087	0	0	0	1	0	0.333333	0.166667	0.5	0	0.142857	0.857143	0	0	No feature found
315	AGQN03000280.1	Unplaced	86862	A	C	T		C/C	A/T	T/T	T/T	T/T	T/T	A/T	T/T	T/C	T/T	C/C	T/C	C/C	T/C	T/C	T/C	A/T	A/T	C/T	C/C	A/C	T/T	A/C	0.130435	0.347826	0.521739	0	0	0	1	0	0.333333	0.166667	0.5	0	0.142857	0.535714	0.321429	0	No feature found
316	AGQN03000280.1	Unplaced	89765	G	A	C		A/C	G/C	C/C	C/C	C/C	C/C	G/C	C/C	A/C	C/C	G/C	G/A	G/A	A/C	A/A	A/C	G/A	G/A	A/C	G/C	G/A	A/A	G/A	0.217391	0.326087	0.456522	0	0	0	1	0	0.333333	0.166667	0.5	0	0.285714	0.5	0.214286	0	No feature found
317	AGQN03000265.1	Unplaced	261070	T	A	G		A/G	G/G	G/G	G/G	G/G	G/G	G/G	G/G	G/G	G/G	T/G	G/G	G/G	A/G	G/A	A/G	G/G	A/G	A/A	A/A	A/A	G/G	A/A	0.0217391	0.282609	0.695652	0	0	0	1	0	0	0	1	0	0.0357143	0.464286	0.5	0	Cannabis sativa uncharacterized LOC115713657 (LOC115713657), mRNA
318	AGQN03000265.1	Unplaced	261999	A	C	G		C/C	G/G	G/G	G/G	G/G	C/G	C/C	G/G	C/C	G/G	A/C	C/G	C/C	C/C	C/G	C/C	C/G	C/C	C/C	C/C	C/C	C/G	C/C	0.0217391	0.608696	0.369565	0	0	0.0833333	0.916667	0	0	0.666667	0.333333	0	0.0357143	0.821429	0.142857	0	No feature found
319	AGQN03000263.1	Unplaced	320373	A	T	C		T/T	C/C	C/C	C/C	C/C	C/C	C/C	C/C	C/C	C/C	C/C	T/C	C/C	C/C	T/C	C/C	C/C	T/T	C/T	C/C	T/T	C/C	T/T	0	0.23913	0.76087	0	0	0	1	0	0	0	1	0	0	0.392857	0.607143	0	No feature found
320	AGQN03000312.1	Unplaced	184033	G	T	C		G/T	C/C	G/C	C/C	C/C	C/T	C/T	G/C	G/C	G/C	C/T	T/T	G/C	T/T	T/T	C/T	G/T	T/T	C/T	T/T	T/T	T/T	T/T	0.152174	0.5	0.347826	0	0.25	0.0833333	0.666667	0	0.166667	0.166667	0.666667	0	0.107143	0.75	0.142857	0	No feature found
321	AGQN03000312.1	Unplaced	202234	A	C	T		A/C	T/T	A/T	T/T	T/T	T/T	T/T	A/T	A/T	A/T	C/T	C/T	A/T	C/T	T/T	C/T	A/T	C/C	C/T	C/T	C/C	T/T	C/C	0.152174	0.282609	0.565217	0	0.25	0	0.75	0	0.166667	0	0.833333	0	0.107143	0.464286	0.428571	0	No feature found
322	AGQN03000312.1	Unplaced	250265	G	T	C		G/T	C/C	G/C	T/C	T/C	C/C	T/C	G/C	G/C	G/C	T/C	T/C	G/C	T/C	T/T	T/C	G/T	T/T	T/C	T/T	T/T	C/C	T/T	0.152174	0.434783	0.413043	0	0.25	0.166667	0.583333	0	0.166667	0.166667	0.666667	0	0.107143	0.607143	0.285714	0	No feature found
323	AGQN03000842.1	Unplaced	147235	T	A	C		A/A	A/A	A/A	A/A	A/A	A/A	A/A	A/A	A/A	A/A	C/A	C/C	A/A	A/A	C/C	A/A	T/C	T/C	T/A	C/A	C/A	A/A	T/C	0.0869565	0.695652	0.217391	0	0	1	0	0	0	1	0	0	0.142857	0.5	0.357143	0	No feature found
324	AGQN03000949.1	Unplaced	109762	G	T	A		T/T	A/A	A/A	G/A	G/A	A/A	A/T	A/A	A/T	A/A	A/T	G/A	G/T	A/T	G/A	A/T	A/T	G/T	G/A	T/T	T/T	A/T	A/T	0.152174	0.347826	0.5	0	0.166667	0	0.833333	0	0	0.333333	0.666667	0	0.178571	0.5	0.321429	0	No feature found
325	AGQN03001075.1	Unplaced	66627	T	C	A		C/A	A/A	C/A	A/A	A/A	A/C	A/A	C/A	T/A	C/A	C/A	C/C	T/A	C/A	C/C	C/A	C/C	C/C	C/C	C/C	C/C	C/C	C/C	0.0434783	0.565217	0.391304	0	0	0.333333	0.666667	0	0.166667	0	0.833333	0	0.0357143	0.785714	0.178571	0	Cannabis sativa putative disease resistance protein At3g14460 (LOC115721882), transcript variant X4, mRNA
326	AGQN03001204.1	Unplaced	182996	A	T	G		T/T	G/G	G/G	A/G	G/G	G/G	G/G	G/G	G/G	G/G	G/T	G/T	A/G	G/G	G/T	G/G	G/T	G/G	G/T	G/T	T/T	G/G	A/T	0.0652174	0.23913	0.695652	0	0.0833333	0	0.916667	0	0	0	1	0	0.0714286	0.392857	0.535714	0	Cannabis sativa uncharacterized LOC115701557 (LOC115701557), ncRNA
327	AGQN03001506.1	Unplaced	128482	G	A	C		G/A	A/C	C/C	C/C	C/C	C/C	A/C	C/C	C/A	C/C	A/A	G/A	A/A	G/A	A/A	G/A	G/A	G/A	G/A	A/A	G/A	A/A	A/A	0.173913	0.5	0.326087	0	0	0	1	0	0	0.5	0.5	0	0.285714	0.714286	0	0	No feature found
328	AGQN03001660.1	Unplaced	43216	C	G	T		G/G	G/T	T/T	T/T	T/T	T/T	G/T	T/T	C/T	T/T	G/T	T/T	C/G	C/T	G/G	C/T	C/T	C/G	G/T	C/G	C/G	G/G	G/T	0.173913	0.326087	0.5	0	0	0	1	0	0.166667	0.333333	0.5	0	0.25	0.464286	0.285714	0	No feature found
329	AGQN03001660.1	Unplaced	43508	A	C	T		C/C	C/T	T/T	T/T	T/T	T/T	C/T	T/T	A/T	T/T	C/T	T/T	A/C	A/T	C/C	A/T	A/T	A/C	C/T	A/C	A/C	C/C	C/T	0.173913	0.326087	0.5	0	0	0	1	0	0.166667	0.333333	0.5	0	0.25	0.464286	0.285714	0	No feature found
330	AGQN03001660.1	Unplaced	44086	G	T	A		T/T	A/T	A/A	A/A	A/A	A/A	A/T	A/A	G/A	A/A	A/T	A/A	G/T	G/A	T/T	G/A	G/A	G/T	A/T	G/T	G/T	T/T	A/T	0.173913	0.326087	0.5	0	0	0	1	0	0.166667	0.333333	0.5	0	0.25	0.464286	0.285714	0	No feature found
331	AGQN03001736.1	Unplaced	11595	T	C	A		C/C	A/A	A/A	A/A	A/A	A/A	A/A	A/A	A/A	A/A	A/C	A/C	A/A	A/A	A/C	A/A	A/C	A/A	A/C	A/C	C/C	A/A	C/C	0	0.26087	0.73913	0	0	0	1	0	0	0	1	0	0	0.428571	0.571429	0	No feature found
332	AGQN03001798.1	Unplaced	58541	G	T	C		G/T	C/C	C/C	C/C	C/C	C/C	C/C	C/C	C/C	C/C	T/T	C/T	C/C	C/C	C/C	C/C	G/C	G/C	G/C	C/T	G/T	C/C	C/T	0.108696	0.152174	0.73913	0	0	0	1	0	0	0	1	0	0.178571	0.25	0.571429	0	No feature found
333	AGQN03001922.1	Unplaced	82509	A	C	T		A/C	T/T	T/T	T/T	T/T	T/T	A/T	T/T	T/T	T/T	C/C	A/T	A/T	A/C	A/T	A/C	A/T	C/C	C/T	A/C	A/C	C/C	C/T	0.217391	0.282609	0.5	0	0	0	1	0	0.166667	0	0.833333	0	0.321429	0.464286	0.214286	0	No feature found
334	AGQN03002575.1	Unplaced	48371	A	C	G		A/C	C/G	G/G	C/G	C/G	G/G	G/G	G/G	A/G	G/G	C/G	C/C	C/G	A/G	C/C	A/G	A/C	A/C	C/C	C/G	C/C	G/G	C/C	0.130435	0.413043	0.456522	0	0	0.166667	0.833333	0	0.166667	0.166667	0.666667	0	0.178571	0.571429	0.25	0	No feature found
335	AGQN03003430.1	Unplaced	14483	G	C	T		C/C	C/T	T/T	T/T	T/T	T/T	C/T	T/T	C/T	T/T	G/C	G/C	C/C	G/C	C/C	G/C	G/C	C/C	G/C	G/C	C/C	C/C	C/C	0.152174	0.521739	0.326087	0	0	0	1	0	0	0.5	0.5	0	0.25	0.75	0	0	No feature found
336	AGQN03003430.1	Unplaced	15417	C	G	A		G/G	A/G	A/A	A/A	A/A	A/A	A/G	A/A	C/A	A/A	C/G	C/G	G/G	C/G	G/G	C/G	C/G	G/G	C/G	C/G	G/G	G/G	G/G	0.173913	0.5	0.326087	0	0	0	1	0	0.166667	0.333333	0.5	0	0.25	0.75	0	0	No feature found
337	AGQN03004192.1	Unplaced	9538	A	T	C		T/T	C/T	C/C	C/C	C/C	C/C	C/T	C/C	A/C	C/C	T/T	T/T	T/T	T/T	T/T	T/T	A/T	A/T	T/T	T/T	A/T	T/T	T/T	0.0869565	0.586957	0.326087	0	0	0	1	0	0.166667	0.333333	0.5	0	0.107143	0.892857	0	0	No feature found
338	AGQN03004903.1	Unplaced	14751	T	C	A		C/C	T/A	A/A	A/A	A/A	A/A	T/A	A/A	A/C	A/A	C/C	C/C	C/C	C/C	C/C	C/C	T/C	T/C	C/C	C/C	T/C	C/C	C/C	0.108696	0.565217	0.326087	0	0	0	1	0	0.333333	0.166667	0.5	0	0.107143	0.892857	0	0	No feature found
339	AGQN03005444.1	Unplaced	15284	T	C	G		C/C	T/G	G/G	G/G	G/G	G/G	T/G	G/G	T/C	G/G	C/C	C/C	C/C	T/C	C/G	T/C	T/C	T/C	C/C	C/C	T/G	C/C	T/C	0.195652	0.456522	0.347826	0	0	0	1	0	0.5	0.166667	0.333333	0	0.214286	0.714286	0.0714286	0	No feature found
340	AGQN03005974.1	Unplaced	13590	G	A	T		A/A	G/T	T/T	T/T	T/T	T/T	G/T	T/T	T/T	T/T	G/A	A/A	A/A	A/A	A/A	A/A	G/A	G/A	A/A	G/A	G/A	A/A	A/A	0.152174	0.5	0.347826	0	0	0	1	0	0.333333	0	0.666667	0	0.178571	0.821429	0	0	No feature found
341	AGQN03005974.1	Unplaced	14419	T	G	C		G/G	T/C	C/C	C/C	C/C	C/C	T/C	C/C	C/C	C/C	T/G	G/G	G/G	G/G	G/G	G/G	T/G	T/G	G/G	T/G	T/G	G/G	G/G	0.152174	0.5	0.347826	0	0	0	1	0	0.333333	0	0.666667	0	0.178571	0.821429	0	0	No feature found
342	AGQN03005974.1	Unplaced	15987	T	A	G		A/A	T/G	G/G	G/G	G/G	G/G	T/G	G/G	G/G	G/G	T/A	A/A	A/A	A/A	A/A	A/A	T/A	T/A	A/A	T/A	T/A	A/A	A/A	0.152174	0.5	0.347826	0	0	0	1	0	0.333333	0	0.666667	0	0.178571	0.821429	0	0	Cannabis sativa uncharacterized LOC115720196 (LOC115720196), mRNA
343	AGQN03002940.1	Unplaced	447	A	G	C		G/G	C/C	C/C	C/G	C/G	C/C	C/C	C/C	C/C	C/C	C/G	G/G	C/C	C/G	G/G	G/G	C/G	C/G	C/G	G/G	G/G	G/G	G/G	0	0.5	0.5	0	0	0.166667	0.833333	0	0	0	1	0	0	0.75	0.25	0	No feature found
344	AGQN03006766.1	Unplaced	19730	C	A	G		A/A	A/G	G/G	G/G	G/G	G/G	A/G	G/G	A/G	G/G	A/A	G/G	A/A	A/G	A/A	A/G	C/G	C/A	A/G	A/A	C/A	A/A	A/A	0.0652174	0.478261	0.456522	0	0	0	1	0	0	0.5	0.5	0	0.107143	0.678571	0.214286	0	No feature found

## Sheet: 1-Balanced assigned to Balanced
																															All strains (n=23)				CBD dominant strains (n=6)				Balanced strains (n=4)				THC dominant strains (n=13)
	Chromosome name	Chromosome #	SNP location	REF	ALT1	ALT2	ALT3	1-BALANCED	2-BALANCED	3-CBD	4-CBD	5-CBD	6-CBD	7-BALANCED	8-CBD	9-BALANCED	10-CBD	11-THC	12-THC	13-THC	14-THC	15-THC	16-THC	17-THC	18-THC	19-THC	20-THC	21-THC	22-THC	23-THC	ALT1 allele frequency	ALT2 allele frequency	ALT3 allele frequency	ALT4 allele frequency	ALT1 allele frequency	ALT2 allele frequency	ALT3 allele frequency	ALT4 allele frequency	ALT1 allele frequency	ALT2 allele frequency	ALT3 allele frequency	ALT4 allele frequency	ALT1 allele frequency	ALT2 allele frequency	ALT3 allele frequency	ALT4 allele frequency	Annotations (cs10)	Notes
1	CM010790.2	1	4010838	C	A	T		A/A	T/T	T/T	C/T	C/T	C/T	T/T	T/T	C/T	T/T	A/A	A/A	A/A	C/T	C/A	C/T	A/T	A/T	A/A	A/A	T/T	A/A	A/A	0.152174	0.413043	0.434783	0	0.25	0	0.75	0	0.125	0.25	0.625	0	0.115385	0.653846	0.230769	0	No feature found
2	CM010790.2	1	16039770	T	G	C		G/C	C/C	G/G	G/G	G/G	G/G	G/C	G/G	C/C	G/G	C/C	G/G	G/G	G/G	C/G	G/G	G/G	T/C	G/G	C/G	C/C	G/G	C/C	0.0217391	0.652174	0.326087	0	0	1	0	0	0	0.25	0.75	0	0.0384615	0.615385	0.346154	0	Cannabis sativa probable 2-oxoglutarate-dependent dioxygenase At3g50210 (LOC115702716), transcript variant X3, mRNA
3	CM010790.2	1	16093059	T	A	C		A/C	A/A	A/A	A/A	A/A	A/A	A/C	A/A	A/A	A/A	C/C	A/A	A/A	A/A	A/C	A/A	A/C	A/C	A/A	A/C	A/C	A/A	C/C	0	0.76087	0.23913	0	0	1	0	0	0	0.75	0.25	0	0	0.653846	0.346154	0	No feature found
4	CM010790.2	1	28877194	A	C	G		C/C	G/G	G/G	G/G	G/G	A/G	G/G	G/G	A/G	G/G	A/G	A/C	A/G	A/G	A/C	A/G	C/C	A/G	A/C	A/G	A/C	G/G	C/C	0.26087	0.217391	0.521739	0	0.0833333	0	0.916667	0	0.125	0.25	0.625	0	0.384615	0.307692	0.307692	0	No feature found
5	CM010790.2	1	28881221	G	C	T		C/C	T/T	T/T	T/T	T/T	G/T	T/T	T/T	G/T	T/T	G/T	G/C	G/T	G/T	G/C	G/T	C/C	G/T	G/C	G/T	G/C	T/T	C/C	0.26087	0.217391	0.521739	0	0.0833333	0	0.916667	0	0.125	0.25	0.625	0	0.384615	0.307692	0.307692	0	Cannabis sativa uncharacterized LOC115710466 (LOC115710466), mRNA
6	CM010790.2	1	28892017	A	T	C		T/T	C/C	C/C	C/C	C/C	A/C	C/C	C/C	A/C	C/C	A/C	A/T	A/C	A/C	A/T	A/C	T/T	A/C	A/T	A/C	A/T	C/C	T/T	0.26087	0.217391	0.521739	0	0.0833333	0	0.916667	0	0.125	0.25	0.625	0	0.384615	0.307692	0.307692	0	No feature found
7	CM010790.2	1	28892062	A	C	G		C/C	G/G	G/G	G/G	G/G	A/G	G/G	G/G	A/G	G/G	A/G	A/C	A/G	A/G	A/C	A/G	C/C	A/G	A/C	A/G	A/C	G/G	C/C	0.26087	0.217391	0.521739	0	0.0833333	0	0.916667	0	0.125	0.25	0.625	0	0.384615	0.307692	0.307692	0	No feature found
8	CM010790.2	1	30494244	T	C	G		C/C	G/G	G/G	C/G	G/C	T/G	G/C	G/G	T/G	G/G	C/C	T/C	T/C	T/G	T/C	T/G	C/C	T/G	T/C	C/C	C/C	G/G	C/C	0.195652	0.413043	0.391304	0	0.0833333	0.166667	0.75	0	0.125	0.375	0.5	0	0.269231	0.538462	0.192308	0	No feature found
9	CM010790.2	1	34006099	A	G	T		G/G	T/T	T/T	T/T	T/T	A/T	T/T	T/T	A/T	T/T	G/T	A/G	A/T	A/T	A/G	A/T	G/T	A/T	A/G	G/T	G/G	T/T	G/G	0.195652	0.26087	0.543478	0	0.0833333	0	0.916667	0	0.125	0.25	0.625	0	0.269231	0.384615	0.346154	0	Cannabis sativa CCR4-NOT transcription complex subunit 1 (LOC115716043), mRNA
10	CM010790.2	1	35401823	T	G	C		G/G	G/G	T/C	T/C	T/C	T/C	G/G	T/C	T/G	T/C	G/G	T/G	T/G	T/C	T/G	T/C	T/G	T/C	T/G	G/G	G/G	G/G	G/G	0.326087	0.478261	0.195652	0	0.5	0	0.5	0	0.125	0.875	0	0	0.307692	0.576923	0.115385	0	No feature found
11	CM010790.2	1	36879633	T	G	A		G/G	A/A	A/A	A/A	A/A	A/G	A/A	A/A	A/G	A/A	A/G	G/G	A/G	A/G	G/G	A/G	A/G	G/G	G/G	A/G	G/G	A/A	G/G	0	0.478261	0.521739	0	0	0.0833333	0.916667	0	0	0.375	0.625	0	0	0.692308	0.307692	0	No feature found
12	CM010790.2	1	36903366	G	C	T		C/C	T/T	T/T	T/T	T/T	G/T	T/T	T/T	T/C	T/T	T/C	G/C	G/T	G/T	G/C	G/T	C/T	G/C	G/C	T/C	C/C	T/T	C/C	0.173913	0.304348	0.521739	0	0.0833333	0	0.916667	0	0	0.375	0.625	0	0.269231	0.423077	0.307692	0	No feature found
13	CM010790.2	1	37223558	G	C	T		C/C	T/T	T/T	T/T	T/T	G/T	T/T	T/T	G/T	T/T	C/T	G/C	G/T	G/T	G/C	G/T	C/C	G/T	G/C	C/T	C/C	T/T	C/C	0.195652	0.282609	0.521739	0	0.0833333	0	0.916667	0	0.125	0.25	0.625	0	0.269231	0.423077	0.307692	0	No feature found
14	CM010790.2	1	38793678	A	T	C		A/T	C/C	C/C	C/C	C/C	A/C	C/C	C/C	C/T	C/C	A/T	A/T	A/C	A/C	A/T	A/C	A/T	A/T	A/T	A/T	A/T	C/C	A/T	0.304348	0.23913	0.456522	0	0.0833333	0	0.916667	0	0.125	0.25	0.625	0	0.461538	0.346154	0.192308	0	No feature found
15	CM010790.2	1	38797225	G	A	T		G/A	T/T	T/T	T/T	T/T	G/T	T/T	T/T	G/A	T/T	G/A	G/A	G/T	G/T	G/A	G/T	G/A	G/A	G/A	G/A	G/A	T/T	G/A	0.326087	0.23913	0.434783	0	0.0833333	0	0.916667	0	0.25	0.25	0.5	0	0.461538	0.346154	0.192308	0	No feature found
16	CM010790.2	1	40058083	A	G	C	T	G/G	C/C	C/T	T/T	T/T	A/T	C/T	C/T	C/G	T/T	G/T	A/G	A/T	A/T	A/G	A/T	G/T	A/G	A/G	G/T	G/G	C/C	G/G	0.173913	0.304348	0.173913	0.347826	0.0833333	0	0.166667	0.75	0	0.375	0.5	0.125	0.269231	0.423077	0.0769231	0.230769	No feature found
17	CM010790.2	1	41942892	A	T	C		T/T	C/C	C/C	C/C	C/C	C/C	C/C	C/C	C/C	C/C	C/T	C/T	C/C	C/C	C/T	C/C	C/T	C/C	C/T	C/T	T/T	C/C	T/T	0	0.26087	0.73913	0	0	0	1	0	0	0.25	0.75	0	0	0.384615	0.615385	0	No feature found
18	CM010790.2	1	45211897	T	A	C		A/A	C/C	C/C	C/C	C/C	T/C	C/C	C/C	T/C	C/C	C/C	T/A	T/C	T/C	T/A	T/C	A/C	T/C	T/A	C/A	A/A	C/C	A/A	0.195652	0.23913	0.565217	0	0.0833333	0	0.916667	0	0.125	0.25	0.625	0	0.269231	0.346154	0.384615	0	No feature found
19	CM010790.2	1	46705772	G	T	C		T/T	C/C	C/C	C/C	C/C	G/C	C/C	C/C	C/T	C/C	C/T	G/T	G/C	G/C	G/T	G/C	C/T	G/C	G/T	C/T	T/T	C/C	T/T	0.173913	0.282609	0.543478	0	0.0833333	0	0.916667	0	0	0.375	0.625	0	0.269231	0.384615	0.346154	0	No feature found
20	CM010790.2	1	47606446	G	C	T		C/C	T/T	T/T	T/T	T/T	G/T	T/T	T/T	T/T	T/T	C/C	G/C	T/T	G/T	G/C	G/T	C/T	G/C	G/C	C/T	G/C	C/T	C/C	0.173913	0.304348	0.521739	0	0.0833333	0	0.916667	0	0	0.25	0.75	0	0.269231	0.461538	0.269231	0	No feature found
21	CM010790.2	1	48204260	G	C	A		C/C	A/A	A/A	A/A	A/A	G/A	A/A	A/A	G/A	A/A	A/C	G/C	G/A	G/A	G/C	G/A	G/C	G/A	G/C	A/C	C/C	A/A	C/C	0.217391	0.26087	0.521739	0	0.0833333	0	0.916667	0	0.125	0.25	0.625	0	0.307692	0.384615	0.307692	0	No feature found
22	CM010790.2	1	52386565	A	G	T		G/G	T/T	T/T	T/T	T/T	A/T	T/T	T/T	A/T	T/T	T/G	A/G	A/T	A/T	A/G	A/T	A/G	A/T	A/G	T/G	G/G	T/T	G/G	0.217391	0.26087	0.521739	0	0.0833333	0	0.916667	0	0.125	0.25	0.625	0	0.307692	0.384615	0.307692	0	No feature found
23	CM010790.2	1	54826881	T	A	G		A/A	G/G	G/G	G/G	G/G	T/G	G/G	G/G	T/G	G/G	A/G	T/A	T/G	T/G	T/A	T/G	A/G	T/G	T/A	A/G	A/A	G/G	A/A	0.195652	0.26087	0.543478	0	0.0833333	0	0.916667	0	0.125	0.25	0.625	0	0.269231	0.384615	0.346154	0	No feature found
24	CM010790.2	1	56481421	C	T	A		T/T	A/A	A/A	A/A	A/A	C/A	A/A	A/A	C/A	A/A	A/T	C/T	C/A	C/A	C/T	C/A	T/T	C/A	C/T	T/A	T/T	A/A	T/T	0.195652	0.282609	0.521739	0	0.0833333	0	0.916667	0	0.125	0.25	0.625	0	0.269231	0.423077	0.307692	0	Cannabis sativa uncharacterized LOC115717233 (LOC115717233), transcript variant X3, mRNA
25	CM010790.2	1	58586698	T	C	G		T/C	G/G	G/G	G/G	G/G	T/G	G/G	G/G	T/G	G/G	T/G	T/C	G/G	T/G	T/C	T/G	C/G	T/C	T/C	T/G	T/C	G/G	C/C	0.26087	0.195652	0.543478	0	0.0833333	0	0.916667	0	0.25	0.125	0.625	0	0.346154	0.307692	0.346154	0	No feature found
26	CM010790.2	1	58594813	C	A	T		C/A	T/T	T/T	T/T	T/T	A/T	T/T	T/T	C/T	T/T	C/T	A/A	T/T	A/T	A/A	A/T	A/T	A/A	A/A	C/T	A/A	T/A	A/A	0.0869565	0.391304	0.521739	0	0	0.0833333	0.916667	0	0.25	0.125	0.625	0	0.0769231	0.615385	0.307692	0	No feature found
27	CM010790.2	1	58891411	A	C	G		C/C	G/G	G/G	G/G	G/G	A/G	G/G	G/G	A/G	G/G	C/G	A/C	A/G	A/G	A/C	A/G	C/G	A/G	A/C	C/G	C/C	G/G	C/C	0.195652	0.26087	0.543478	0	0.0833333	0	0.916667	0	0.125	0.25	0.625	0	0.269231	0.384615	0.346154	0	No feature found
28	CM010790.2	1	58900534	A	T	C		T/T	C/C	C/C	C/C	C/C	A/C	C/C	C/C	A/C	C/C	T/C	A/T	A/C	A/C	A/T	A/C	C/T	A/C	A/T	T/C	T/T	C/C	T/T	0.195652	0.26087	0.543478	0	0.0833333	0	0.916667	0	0.125	0.25	0.625	0	0.269231	0.384615	0.346154	0	No feature found
29	CM010790.2	1	64917180	C	A	G		A/A	G/G	G/G	G/G	G/G	C/G	G/G	G/G	C/G	G/G	A/G	C/A	C/G	C/G	C/A	C/G	A/G	C/G	C/A	A/G	A/A	G/G	A/A	0.195652	0.26087	0.543478	0	0.0833333	0	0.916667	0	0.125	0.25	0.625	0	0.269231	0.384615	0.346154	0	No feature found
30	CM010790.2	1	65056337	A	G	C		G/G	C/C	C/C	C/G	C/G	A/C	C/G	C/C	A/C	C/C	G/G	A/G	A/G	A/C	A/G	A/C	G/G	A/C	A/G	G/G	G/G	C/C	G/G	0.195652	0.413043	0.391304	0	0.0833333	0.166667	0.75	0	0.125	0.375	0.5	0	0.269231	0.538462	0.192308	0	No feature found
31	CM010790.2	1	65600787	T	G	A		T/G	A/A	A/A	A/G	A/G	T/A	A/G	A/A	T/A	A/A	T/G	T/G	T/G	T/A	T/G	T/A	A/G	T/G	T/G	T/G	T/G	A/G	G/G	0.282609	0.347826	0.369565	0	0.0833333	0.166667	0.75	0	0.25	0.25	0.5	0	0.384615	0.461538	0.153846	0	No feature found
32	CM010790.2	1	72744914	G	C	T		G/C	T/T	T/T	C/T	T/C	T/T	T/T	T/T	C/C	T/T	T/C	G/C	T/T	G/T	G/C	G/T	C/T	C/C	G/C	C/C	C/C	T/T	C/C	0.130435	0.391304	0.478261	0	0	0.166667	0.833333	0	0.125	0.375	0.5	0	0.192308	0.5	0.307692	0	No feature found
33	CM010790.2	1	72756704	T	A	C		A/A	C/C	C/C	C/C	C/C	C/C	C/C	C/C	T/C	C/C	A/C	T/A	C/C	T/C	T/A	T/C	A/A	A/A	T/A	A/C	T/A	C/C	A/A	0.152174	0.304348	0.543478	0	0	0	1	0	0.125	0.25	0.625	0	0.230769	0.461538	0.307692	0	No feature found
34	CM010790.2	1	72759920	A	C	T		C/C	T/T	T/T	T/T	T/T	T/T	T/T	T/T	T/T	T/T	C/T	A/C	T/T	A/T	A/C	A/T	C/T	C/C	A/C	C/T	C/C	T/T	C/C	0.108696	0.304348	0.586957	0	0	0	1	0	0	0.25	0.75	0	0.192308	0.461538	0.346154	0	No feature found
35	CM010790.2	1	73849914	A	G	T		G/G	T/T	T/T	G/T	G/T	T/T	T/T	T/T	T/T	T/T	G/T	A/G	A/T	A/T	A/G	A/T	A/G	G/G	A/G	G/T	G/G	A/T	A/G	0.195652	0.326087	0.478261	0	0	0.166667	0.833333	0	0	0.25	0.75	0	0.346154	0.423077	0.230769	0	No feature found
36	CM010790.2	1	74337637	C	G	T		G/G	T/T	T/T	T/T	T/T	T/T	T/T	T/T	T/T	T/T	T/G	C/G	C/T	C/T	C/G	C/T	C/G	G/G	C/G	T/G	C/G	C/T	C/G	0.217391	0.26087	0.521739	0	0	0	1	0	0	0.25	0.75	0	0.384615	0.384615	0.230769	0	No feature found
37	CM010790.2	1	74655422	C	G	T		G/G	T/T	T/T	T/T	T/T	T/T	T/T	T/T	T/T	T/T	C/T	C/G	C/T	C/T	C/G	C/T	C/G	C/G	C/G	C/T	C/T	C/T	C/G	0.282609	0.173913	0.543478	0	0	0	1	0	0	0.25	0.75	0	0.5	0.230769	0.269231	0	No feature found
38	CM010790.2	1	74669276	A	G	T		G/G	T/T	T/T	T/T	T/T	T/T	T/T	T/T	T/T	T/T	T/G	A/G	G/T	A/T	A/G	A/T	G/G	G/G	A/G	T/G	G/G	G/T	A/G	0.130435	0.347826	0.521739	0	0	0	1	0	0	0.25	0.75	0	0.230769	0.538462	0.230769	0	No feature found
39	CM010790.2	1	75213547	A	C	G		C/C	G/G	G/G	G/G	G/G	G/G	G/G	G/G	G/G	G/G	C/C	A/C	C/C	A/G	A/C	A/G	C/C	C/C	A/C	G/C	C/C	G/G	A/C	0.130435	0.369565	0.5	0	0	0	1	0	0	0.25	0.75	0	0.230769	0.576923	0.192308	0	No feature found
40	CM010790.2	1	78479397	G	C	T		C/T	C/C	T/T	T/T	T/T	T/T	C/T	T/T	C/T	T/T	G/C	C/C	T/C	C/C	C/C	C/C	C/C	C/C	C/C	C/T	C/C	C/C	C/C	0.0217391	0.608696	0.369565	0	0	0	1	0	0	0.625	0.375	0	0.0384615	0.884615	0.0769231	0	No feature found
41	CM010790.2	1	79031385	T	A	C		A/C	C/C	C/C	C/C	C/C	C/C	C/C	C/C	C/C	C/C	A/C	A/A	A/C	C/C	A/C	C/C	T/C	A/A	A/A	A/C	A/C	C/C	A/A	0.0217391	0.304348	0.673913	0	0	0	1	0	0	0.125	0.875	0	0.0384615	0.5	0.461538	0	Cannabis sativa ABC transporter B family member 28 (LOC115716737), transcript variant X2, mRNA
42	CM010792.2	2	6227817	T	C	A		C/C	A/A	A/A	A/A	A/A	C/A	A/A	A/A	T/A	C/A	C/C	T/C	T/C	C/C	T/C	C/C	C/C	C/C	T/A	C/C	C/C	C/A	C/C	0.108696	0.521739	0.369565	0	0	0.166667	0.833333	0	0.125	0.25	0.625	0	0.153846	0.769231	0.0769231	0	No feature found
43	CM010792.2	2	6961652	A	C	G		A/C	C/C	C/C	G/C	G/C	C/C	G/C	C/C	C/C	C/C	A/G	A/C	C/G	G/G	A/C	G/G	A/G	A/C	C/C	G/G	G/G	C/G	A/G	0.152174	0.5	0.347826	0	0	0.833333	0.166667	0	0.125	0.75	0.125	0	0.230769	0.269231	0.5	0	No feature found
44	CM010792.2	2	9941275	G	A	T		A/T	A/A	A/A	A/A	A/A	A/A	A/A	A/A	A/A	A/A	A/T	G/A	A/T	A/T	G/A	A/T	A/T	G/T	G/A	T/T	A/T	A/T	T/T	0.0869565	0.630435	0.282609	0	0	1	0	0	0	0.875	0.125	0	0.153846	0.384615	0.461538	0	Cannabis sativa uncharacterized LOC115724440 (LOC115724440), mRNA
45	CM010792.2	2	9952090	T	A	C		A/A	C/C	C/C	C/C	C/C	C/C	C/C	C/C	C/C	C/C	C/A	T/C	T/A	T/A	T/C	T/A	C/A	T/A	T/C	A/A	C/A	A/C	A/A	0.152174	0.304348	0.543478	0	0	0	1	0	0	0.25	0.75	0	0.269231	0.461538	0.269231	0	No feature found
46	CM010792.2	2	10779542	A	C	T		A/C	C/C	C/C	C/C	C/C	C/C	A/C	C/C	A/C	C/C	A/T	A/C	A/C	C/T	A/C	C/T	C/C	A/C	A/C	T/T	A/T	C/T	A/T	0.23913	0.586957	0.173913	0	0	1	0	0	0.375	0.625	0	0	0.307692	0.384615	0.307692	0	No feature found
47	CM010792.2	2	11008477	C	T	A		C/T	A/A	A/A	C/A	C/A	C/A	A/T	A/A	T/A	C/A	T/T	C/A	C/T	T/A	C/A	T/A	T/A	C/T	C/A	T/T	T/T	T/A	C/T	0.23913	0.347826	0.413043	0	0.333333	0	0.666667	0	0.125	0.375	0.5	0	0.230769	0.5	0.269231	0	No feature found
48	CM010792.2	2	11022705	A	T	G		T/G	T/T	T/T	T/T	T/T	T/T	T/G	T/T	T/G	T/T	G/G	A/T	G/T	T/G	A/T	T/G	T/G	A/G	A/T	G/G	G/G	T/G	T/G	0.0869565	0.565217	0.347826	0	0	1	0	0	0	0.625	0.375	0	0.153846	0.346154	0.5	0	No feature found
49	CM010792.2	2	11030202	C	A	T		C/A	T/T	T/T	T/T	T/T	T/T	T/A	T/T	T/A	T/T	A/A	C/T	C/A	T/A	C/T	T/A	T/A	C/A	C/T	A/A	A/A	T/A	A/T	0.130435	0.347826	0.521739	0	0	0	1	0	0.125	0.375	0.5	0	0.192308	0.5	0.307692	0	No feature found
50	CM010792.2	2	13595897	A	C	T		C/C	T/T	T/T	T/T	T/T	T/T	T/T	T/T	T/T	T/T	T/C	A/T	C/C	C/T	A/T	C/T	C/T	A/C	A/T	C/C	T/C	C/T	C/C	0.0869565	0.326087	0.586957	0	0	0	1	0	0	0.25	0.75	0	0.153846	0.5	0.346154	0	No feature found
51	CM010792.2	2	13616829	A	T	G		A/T	T/T	T/T	T/T	T/T	T/T	A/T	T/T	T/T	T/T	T/G	A/G	A/T	A/G	A/T	A/G	A/T	A/G	A/G	G/G	G/T	T/G	A/G	0.23913	0.521739	0.23913	0	0	1	0	0	0.25	0.75	0	0	0.346154	0.230769	0.423077	0	No feature found
52	CM010792.2	2	16709143	C	A	T		A/A	T/T	T/T	T/T	T/T	C/T	T/T	T/T	T/T	C/T	A/T	C/T	A/A	T/A	C/T	T/A	T/A	C/A	C/T	A/A	T/A	A/T	A/A	0.130435	0.326087	0.543478	0	0.166667	0	0.833333	0	0	0.25	0.75	0	0.153846	0.5	0.346154	0	No feature found
53	CM010792.2	2	16714892	T	G	A		G/G	A/A	A/A	A/A	A/A	A/A	A/A	A/A	A/A	A/A	A/G	T/A	G/G	A/G	T/A	A/G	A/G	T/G	T/A	G/G	A/G	A/G	G/G	0.0869565	0.326087	0.586957	0	0	0	1	0	0	0.25	0.75	0	0.153846	0.5	0.346154	0	Cannabis sativa B3 domain-containing protein At3g19184 (LOC115724716), mRNA
54	CM010792.2	2	24086296	A	G	C		G/G	C/C	C/C	A/C	A/C	C/C	C/C	C/C	A/C	C/C	C/G	A/G	A/G	A/G	A/G	A/G	A/G	G/G	A/G	G/G	C/G	C/G	C/G	0.217391	0.369565	0.413043	0	0.166667	0	0.833333	0	0.125	0.25	0.625	0	0.269231	0.576923	0.153846	0	No feature found
55	CM010792.2	2	31448051	A	G	T		G/G	T/T	T/T	A/T	A/T	T/G	T/T	T/T	A/T	T/T	T/G	A/G	A/G	A/G	A/G	A/G	A/G	G/G	A/G	G/G	G/G	G/G	G/G	0.217391	0.456522	0.326087	0	0.166667	0.0833333	0.75	0	0.125	0.25	0.625	0	0.269231	0.692308	0.0384615	0	No feature found
56	CM010792.2	2	32922179	A	T	C		A/T	C/C	C/C	C/C	C/C	C/T	A/C	C/C	A/C	C/T	A/T	A/C	C/T	C/T	A/C	C/T	C/T	A/T	A/C	T/T	A/T	C/T	C/T	0.195652	0.304348	0.5	0	0	0.166667	0.833333	0	0.375	0.125	0.5	0	0.230769	0.423077	0.346154	0	No feature found
57	CM010792.2	2	33026699	A	C	T		C/C	T/T	T/T	A/T	A/T	C/T	C/T	T/T	A/C	C/T	C/C	A/C	A/C	A/C	A/C	A/C	A/C	C/C	A/C	C/C	C/C	C/T	C/T	0.217391	0.5	0.282609	0	0.166667	0.166667	0.666667	0	0.125	0.5	0.375	0	0.269231	0.653846	0.0769231	0	No feature found
58	CM010792.2	2	34711453	T	A	G		A/G	G/G	G/G	G/G	G/G	G/G	G/G	G/G	G/G	G/G	A/G	T/G	A/G	A/G	T/G	A/G	A/G	T/A	T/G	A/A	A/G	G/G	A/A	0.0869565	0.26087	0.652174	0	0	0	1	0	0	0.125	0.875	0	0.153846	0.423077	0.423077	0	No feature found
59	CM010792.2	2	42225929	C	G	A		C/G	A/A	A/A	A/A	A/A	C/A	A/G	A/A	C/G	C/A	G/G	C/G	A/G	C/G	C/G	C/G	C/G	G/G	C/G	G/G	G/G	G/A	A/G	0.217391	0.434783	0.347826	0	0.166667	0	0.833333	0	0.25	0.375	0.375	0	0.230769	0.653846	0.115385	0	No feature found
60	CM010792.2	2	42431718	A	T	C		T/C	C/C	C/C	C/C	C/C	C/C	T/C	C/C	T/C	C/C	T/T	A/C	T/C	T/C	A/C	T/C	T/C	A/T	A/C	T/T	T/T	T/C	T/C	0.0869565	0.347826	0.565217	0	0	0	1	0	0	0.375	0.625	0	0.153846	0.5	0.346154	0	No feature found
61	CM010792.2	2	42432223	T	C	A		C/A	C/C	C/C	C/C	C/C	C/C	A/C	C/C	A/C	C/C	A/A	T/C	A/C	A/C	T/C	A/C	A/C	T/A	T/C	A/A	A/A	A/C	A/C	0.0869565	0.565217	0.347826	0	0	1	0	0	0	0.625	0.375	0	0.153846	0.346154	0.5	0	No feature found
62	CM010792.2	2	42432436	G	A	T		A/T	A/A	A/A	A/A	A/A	A/A	A/T	A/A	A/T	A/A	T/T	G/A	T/A	A/T	G/A	A/T	A/T	G/T	G/A	T/T	T/T	A/T	A/T	0.0869565	0.565217	0.347826	0	0	1	0	0	0	0.625	0.375	0	0.153846	0.346154	0.5	0	No feature found
63	CM010792.2	2	42958550	A	G	T		G/T	G/G	G/G	G/G	G/G	G/G	G/T	G/G	T/T	G/G	T/T	A/T	G/T	T/T	A/T	T/T	T/T	A/T	A/T	T/T	T/T	G/T	G/T	0.0869565	0.413043	0.5	0	0	1	0	0	0	0.5	0.5	0	0.153846	0.115385	0.730769	0	No feature found
64	CM010792.2	2	43018801	A	C	T		C/C	T/T	T/T	T/T	T/T	C/T	T/T	T/T	A/T	C/T	C/C	A/C	T/C	A/C	A/C	A/C	A/C	C/C	A/C	C/C	C/C	C/T	C/T	0.152174	0.456522	0.391304	0	0	0.166667	0.833333	0	0.125	0.25	0.625	0	0.230769	0.653846	0.115385	0	No feature found
65	CM010792.2	2	44417016	C	A	T		A/A	T/T	T/T	T/T	T/T	T/T	T/T	T/T	T/T	T/T	A/T	C/T	A/T	A/T	C/T	A/A	A/T	C/A	C/T	A/A	A/T	A/T	A/T	0.0869565	0.304348	0.608696	0	0	0	1	0	0	0.25	0.75	0	0.153846	0.461538	0.384615	0	No feature found
66	CM010792.2	2	44420761	A	C	T		C/C	T/T	T/T	T/T	T/T	T/T	T/T	T/T	T/T	T/T	C/T	A/T	C/T	C/T	A/T	C/T	C/T	A/C	A/T	C/C	C/T	C/T	C/T	0.0869565	0.282609	0.630435	0	0	0	1	0	0	0.25	0.75	0	0.153846	0.423077	0.423077	0	No feature found
67	CM010792.2	2	45221496	G	C	A		C/C	C/C	C/C	A/C	G/C	C/C	C/C	C/C	A/C	C/C	C/C	G/A	C/C	G/A	G/A	G/A	A/C	C/C	G/A	C/C	C/C	C/C	C/C	0.130435	0.695652	0.173913	0	0.0833333	0.833333	0.0833333	0	0	0.875	0.125	0	0.192308	0.576923	0.230769	0	No feature found
68	CM010792.2	2	45991007	A	G	C		G/G	C/C	C/C	A/C	A/C	C/C	C/C	C/C	A/C	C/C	C/G	A/G	C/G	A/G	A/G	A/G	A/G	G/G	A/G	G/G	C/G	C/G	C/G	0.195652	0.369565	0.434783	0	0.166667	0	0.833333	0	0.125	0.25	0.625	0	0.230769	0.576923	0.192308	0	No feature found
69	CM010792.2	2	46220773	T	A	C		A/C	A/A	A/A	A/A	T/A	A/A	A/A	A/A	T/C	A/A	C/C	T/C	T/C	T/C	T/C	T/C	T/C	C/C	T/C	C/C	C/C	A/C	C/C	0.195652	0.369565	0.434783	0	0.0833333	0.916667	0	0	0.125	0.625	0.25	0	0.269231	0.0384615	0.692308	0	No feature found
70	CM010792.2	2	49634871	T	A	G		A/A	G/G	G/G	G/G	G/G	G/G	G/G	G/G	G/G	G/G	A/G	T/G	G/A	G/G	T/G	A/G	A/G	T/A	T/G	A/A	A/G	A/G	A/G	0.0869565	0.26087	0.652174	0	0	0	1	0	0	0.25	0.75	0	0.153846	0.384615	0.461538	0	No feature found
71	CM010792.2	2	50065662	T	G	A		G/G	A/G	A/A	A/A	A/A	A/A	A/G	A/A	A/G	A/A	A/G	A/A	G/G	A/G	A/G	A/G	A/G	A/G	G/A	G/G	G/G	A/A	G/G	0	0.434783	0.565217	0	0	0	1	0	0	0.625	0.375	0	0	0.576923	0.423077	0	Cannabis sativa uncharacterized LOC115717647 (LOC115717647), mRNA
72	CM010792.2	2	59701341	G	C	A		C/C	A/A	A/A	A/A	A/A	G/A	A/A	A/A	G/A	G/A	G/A	G/C	G/C	G/C	G/C	G/C	G/C	C/C	G/C	C/C	C/C	A/C	A/C	0.23913	0.369565	0.391304	0	0.166667	0	0.833333	0	0.125	0.25	0.625	0	0.307692	0.576923	0.115385	0	No feature found
73	CM010792.2	2	62504614	T	A	C		A/A	C/C	C/C	A/C	A/C	T/C	C/C	C/C	T/C	C/C	T/A	T/A	A/A	A/C	T/A	A/C	T/A	T/A	T/A	A/A	A/A	A/A	A/A	0.173913	0.478261	0.347826	0	0.0833333	0.166667	0.75	0	0.125	0.25	0.625	0	0.230769	0.692308	0.0769231	0	No feature found
74	CM010792.2	2	62504660	C	A	G		A/A	G/G	G/G	A/G	A/G	G/G	G/G	G/G	G/G	G/G	A/A	C/A	A/A	A/G	C/A	A/G	C/A	C/A	C/A	A/A	A/A	A/A	A/A	0.108696	0.5	0.391304	0	0	0.166667	0.833333	0	0	0.25	0.75	0	0.192308	0.730769	0.0769231	0	No feature found
75	CM010792.2	2	64000541	A	C	T		C/T	C/C	C/C	C/T	C/T	C/C	C/T	C/C	C/T	C/C	T/T	A/T	T/T	C/T	A/T	T/C	C/T	A/T	A/T	T/T	T/T	T/T	T/T	0.0869565	0.391304	0.521739	0	0	0.833333	0.166667	0	0	0.625	0.375	0	0.153846	0.115385	0.730769	0	No feature found
76	CM010792.2	2	64002615	G	T	A		G/T	A/A	A/A	A/T	A/T	A/A	A/T	A/A	A/T	A/A	T/T	G/T	G/T	A/T	G/T	A/T	G/T	G/T	G/T	T/T	T/T	T/T	T/T	0.152174	0.5	0.347826	0	0	0.166667	0.833333	0	0.125	0.375	0.5	0	0.230769	0.692308	0.0769231	0	No feature found
77	CM010792.2	2	64003918	G	C	T		C/T	C/C	C/C	C/T	C/T	C/C	C/T	C/C	C/T	C/C	T/T	G/T	C/T	C/T	G/T	T/C	C/T	G/T	G/T	T/T	T/T	T/T	T/T	0.0869565	0.413043	0.5	0	0	0.833333	0.166667	0	0	0.625	0.375	0	0.153846	0.153846	0.692308	0	No feature found
78	CM010792.2	2	64418447	A	C	T		A/C	C/C	C/C	C/T	C/T	C/C	C/T	C/C	C/T	C/C	A/T	A/C	C/T	C/T	A/C	C/T	C/T	C/T	A/C	T/T	T/T	A/T	A/T	0.152174	0.5	0.347826	0	0	0.833333	0.166667	0	0.125	0.625	0.25	0	0.230769	0.307692	0.461538	0	No feature found
79	CM010792.2	2	65651222	T	G	C		G/G	C/C	C/C	C/C	C/C	C/C	C/C	C/C	C/C	C/C	G/C	T/G	G/G	G/G	T/G	G/G	C/G	T/G	T/G	G/G	G/C	G/G	T/G	0.108696	0.434783	0.456522	0	0	0	1	0	0	0.25	0.75	0	0.192308	0.692308	0.115385	0	No feature found
80	CM010792.2	2	67332340	T	A	C		A/A	A/A	A/A	A/A	A/A	A/C	A/C	A/A	A/C	A/C	A/C	T/A	A/A	A/C	T/A	A/C	C/C	T/C	T/A	C/C	T/C	C/C	C/C	0.108696	0.521739	0.369565	0	0	0.833333	0.166667	0	0	0.75	0.25	0	0.192308	0.307692	0.5	0	No feature found
81	CM010792.2	2	68441154	A	T	C		T/C	C/C	C/C	C/C	C/C	C/C	C/C	C/C	C/C	C/C	T/C	C/C	T/C	T/C	C/C	T/C	T/C	A/T	A/C	A/C	A/T	C/T	A/C	0.108696	0.195652	0.695652	0	0	0	1	0	0	0.125	0.875	0	0.192308	0.307692	0.5	0	No feature found
82	CM010792.2	2	69130422	G	C	T		C/C	T/T	T/T	T/T	T/T	T/T	C/T	T/T	C/C	T/T	C/C	C/C	C/C	C/C	C/C	C/C	C/C	G/C	C/C	C/C	C/C	C/C	C/C	0.0217391	0.652174	0.326087	0	0	0	1	0	0	0.625	0.375	0	0.0384615	0.961538	0	0	No feature found
83	CM010792.2	2	69901528	T	A	G		A/G	G/G	G/G	G/G	G/G	G/G	G/G	G/G	G/A	G/G	A/A	A/A	G/A	T/A	A/A	T/A	A/A	A/A	A/A	G/A	A/A	T/A	A/A	0.0652174	0.5	0.434783	0	0	0	1	0	0	0.25	0.75	0	0.115385	0.807692	0.0769231	0	No feature found
84	CM010792.2	2	71004979	C	G	T		C/G	G/G	G/G	T/G	T/G	C/G	G/G	G/G	G/G	G/G	C/T	T/G	G/T	T/T	T/G	T/T	G/T	T/T	G/G	C/T	T/T	G/G	T/T	0.0869565	0.521739	0.391304	0	0.0833333	0.75	0.166667	0	0.125	0.875	0	0	0.0769231	0.307692	0.615385	0	No feature found
85	CM010792.2	2	71874269	T	C	A		C/C	A/A	A/A	A/A	A/A	T/C	A/C	A/A	C/C	C/A	C/C	T/C	C/C	C/C	T/C	C/C	C/C	C/C	T/C	C/C	C/C	T/A	C/C	0.108696	0.608696	0.282609	0	0.0833333	0.166667	0.75	0	0	0.625	0.375	0	0.153846	0.807692	0.0384615	0	No feature found
86	CM010792.2	2	71898381	C	A	T		A/A	T/T	T/T	C/T	C/T	T/T	T/T	T/T	T/T	T/T	A/T	C/A	A/T	A/A	C/A	A/A	T/T	A/T	C/A	A/A	A/A	T/T	A/A	0.108696	0.391304	0.5	0	0.166667	0	0.833333	0	0	0.25	0.75	0	0.115385	0.615385	0.269231	0	No feature found
87	CM010793.2	3	2132277	G	C	T		C/C	T/T	T/T	T/T	T/T	G/T	C/T	T/T	C/C	T/T	C/C	C/C	G/C	C/C	C/T	C/C	C/T	C/C	C/C	G/C	C/C	C/T	G/C	0.0869565	0.543478	0.369565	0	0.0833333	0	0.916667	0	0	0.625	0.375	0	0.115385	0.769231	0.115385	0	No feature found
88	CM010793.2	3	5899178	T	G	A		G/G	A/A	A/A	A/A	A/A	T/A	T/A	A/A	T/G	A/A	G/G	G/A	A/A	T/A	A/A	T/A	T/A	T/A	A/A	G/G	G/G	A/A	G/G	0.152174	0.26087	0.586957	0	0.0833333	0	0.916667	0	0.25	0.375	0.375	0	0.153846	0.346154	0.5	0	No feature found
89	CM010793.2	3	37427570	G	A	C		A/A	A/A	A/A	A/A	A/A	A/A	G/A	A/A	G/A	A/A	G/C	G/A	A/C	A/C	A/A	A/C	A/C	A/C	G/C	A/C	C/C	A/A	G/C	0.130435	0.630435	0.23913	0	0	1	0	0	0.25	0.75	0	0	0.153846	0.423077	0.423077	0	Cannabis sativa uncharacterized LOC115713559 (LOC115713559), mRNA
90	CM010793.2	3	37427888	G	T	A		T/T	T/T	T/T	T/T	T/T	T/T	G/T	T/T	G/T	T/T	G/A	G/T	A/T	T/A	T/T	T/A	T/A	T/A	G/A	T/A	A/A	T/T	G/A	0.130435	0.630435	0.23913	0	0	1	0	0	0.25	0.75	0	0	0.153846	0.423077	0.423077	0	Cannabis sativa uncharacterized LOC115713559 (LOC115713559), mRNA
91	CM010793.2	3	39074993	T	A	G		A/A	A/A	A/A	A/A	A/A	A/A	G/A	A/A	G/A	A/A	G/A	G/A	G/A	G/A	G/A	G/A	G/G	G/G	G/A	G/G	G/A	G/A	G/G	0	0.586957	0.413043	0	0	1	0	0	0	0.75	0.25	0	0	0.346154	0.653846	0	No feature found
92	CM010793.2	3	45052412	T	A	G		A/A	A/A	A/A	T/A	T/A	A/A	T/A	A/A	T/A	T/A	T/G	T/A	A/A	A/A	A/G	A/G	G/G	A/G	T/G	A/G	G/G	A/G	T/G	0.195652	0.543478	0.26087	0	0.25	0.75	0	0	0.25	0.75	0	0	0.153846	0.384615	0.461538	0	No feature found
93	CM010793.2	3	65664539	T	C	G		T/C	G/G	G/G	C/G	C/G	G/G	C/G	G/G	C/G	G/G	T/C	C/C	C/C	C/C	T/C	C/C	T/G	C/C	T/C	T/C	C/C	T/C	T/C	0.173913	0.5	0.326087	0	0	0.166667	0.833333	0	0.125	0.375	0.5	0	0.269231	0.692308	0.0384615	0	No feature found
94	CM010794.2	4	846022	G	C	T		G/C	C/C	C/C	C/C	C/C	G/C	C/C	C/C	C/C	C/C	G/T	G/C	G/C	C/C	T/T	C/C	G/C	C/T	G/C	C/T	G/T	C/C	G/T	0.195652	0.652174	0.152174	0	0.0833333	0.916667	0	0	0.125	0.875	0	0	0.269231	0.461538	0.269231	0	No feature found
95	CM010794.2	4	856957	A	G	C		A/G	C/C	C/C	C/C	C/C	C/G	C/C	C/C	C/G	C/C	G/G	G/G	G/G	A/G	G/G	A/G	A/G	G/G	G/G	G/G	G/G	G/G	G/G	0.0869565	0.565217	0.347826	0	0	0.0833333	0.916667	0	0.125	0.25	0.625	0	0.115385	0.884615	0	0	Cannabis sativa probable methyltransferase PMT10 (LOC115710162), mRNA
96	CM010794.2	4	878393	C	G	A		C/G	A/A	A/A	A/A	A/A	G/A	A/A	A/A	G/A	A/A	G/G	G/G	G/G	G/G	G/G	G/G	C/G	C/G	G/G	G/G	G/G	G/G	G/G	0.0652174	0.586957	0.347826	0	0	0.0833333	0.916667	0	0.125	0.25	0.625	0	0.0769231	0.923077	0	0	No feature found
97	CM010794.2	4	1005264	T	A	G		T/A	A/A	A/A	A/A	A/A	A/A	A/A	A/A	G/A	A/A	A/G	A/G	G/A	G/G	G/G	G/G	T/G	G/G	A/A	G/G	G/G	G/G	A/G	0.0434783	0.521739	0.434783	0	0	1	0	0	0.125	0.75	0.125	0	0.0384615	0.230769	0.730769	0	No feature found
98	CM010794.2	4	1546177	T	C	G		T/C	C/C	C/C	C/C	C/C	T/C	C/C	C/C	C/C	C/C	G/G	G/G	T/G	C/C	C/G	C/C	T/C	T/G	T/C	G/C	T/G	C/C	T/G	0.173913	0.608696	0.217391	0	0.0833333	0.916667	0	0	0.125	0.875	0	0	0.230769	0.384615	0.384615	0	No feature found
99	CM010794.2	4	1668438	G	C	T		C/C	T/T	T/T	C/T	C/T	G/T	T/T	T/T	C/T	T/T	C/C	T/T	G/T	C/C	C/T	C/C	G/C	C/C	G/C	C/T	C/C	C/C	G/C	0.108696	0.478261	0.413043	0	0.0833333	0.166667	0.75	0	0	0.375	0.625	0	0.153846	0.653846	0.192308	0	No feature found
100	CM010794.2	4	3192467	T	G	C		G/G	C/C	C/C	G/C	G/C	C/G	G/G	C/C	T/C	C/C	G/G	G/G	G/G	C/G	G/G	C/G	G/G	G/G	G/G	G/G	C/G	G/G	G/G	0.0217391	0.652174	0.326087	0	0	0.25	0.75	0	0.125	0.5	0.375	0	0	0.884615	0.115385	0	No feature found
101	CM010794.2	4	73176653	A	C	T		A/C	T/T	T/T	T/T	T/T	T/T	T/T	T/T	T/T	T/T	T/T	A/C	T/C	A/T	C/C	A/T	A/C	C/C	T/C	C/C	T/C	C/C	C/C	0.108696	0.347826	0.543478	0	0	0	1	0	0.125	0.125	0.75	0	0.153846	0.576923	0.269231	0	No feature found
102	CM010795.2	8	318763	A	C	G		A/C	C/G	G/G	G/G	G/G	G/G	C/C	G/G	G/C	G/G	C/C	C/C	G/G	C/C	C/C	C/C	C/G	A/C	C/G	C/C	C/C	A/G	C/C	0.0652174	0.521739	0.413043	0	0	0	1	0	0.125	0.625	0.25	0	0.0769231	0.730769	0.192308	0	No feature found
103	CM010795.2	8	717942	C	T	A		C/T	A/T	T/T	C/T	C/T	C/T	T/T	T/T	C/T	T/T	C/A	A/A	C/T	C/A	C/A	C/A	C/A	C/A	C/A	C/A	A/A	A/A	C/A	0.326087	0.326087	0.347826	0	0.25	0.75	0	0	0.25	0.625	0.125	0	0.384615	0.0384615	0.576923	0	Cannabis sativa selenium-binding protein 2 (LOC115722396), mRNA
104	CM010795.2	8	949546	T	G	A		G/G	A/G	A/A	T/A	T/A	T/A	G/G	A/A	T/G	A/A	G/G	G/G	T/A	T/G	T/G	T/G	G/G	G/G	T/G	G/G	G/G	G/G	T/G	0.217391	0.543478	0.23913	0	0.25	0	0.75	0	0.125	0.75	0.125	0	0.230769	0.730769	0.0384615	0	No feature found
105	CM010795.2	8	2135436	T	A	C		A/A	T/C	C/C	C/A	C/A	C/A	C/C	C/C	T/C	C/C	A/A	A/A	T/A	A/A	A/A	A/A	A/A	A/A	A/A	T/A	A/A	T/A	A/A	0.108696	0.608696	0.282609	0	0	0.25	0.75	0	0.25	0.25	0.5	0	0.115385	0.884615	0	0	No feature found
106	CM010795.2	8	3705521	T	C	G		T/C	G/C	C/C	C/C	C/C	G/C	T/G	C/C	T/G	G/C	G/G	C/C	G/G	C/G	C/C	C/C	G/G	T/G	G/G	G/G	T/G	G/G	T/G	0.130435	0.413043	0.456522	0	0	0.833333	0.166667	0	0.375	0.25	0.375	0	0.115385	0.269231	0.615385	0	No feature found
107	CM010795.2	8	8312167	G	T	A		T/T	A/T	A/A	G/A	G/A	A/A	A/T	A/A	G/A	A/A	G/T	G/T	T/T	G/T	T/T	G/T	G/T	T/T	G/T	G/T	T/T	T/T	T/T	0.217391	0.5	0.282609	0	0.166667	0	0.833333	0	0.125	0.5	0.375	0	0.269231	0.730769	0	0	No feature found
108	CM010795.2	8	35766762	C	A	T		A/T	A/A	A/A	A/A	A/A	A/A	A/A	A/A	A/T	A/A	A/T	A/A	A/A	T/T	A/T	T/T	A/T	A/T	T/T	T/T	T/T	A/A	T/T	0	0.608696	0.391304	0	0	1	0	0	0	0.75	0.25	0	0	0.384615	0.615385	0	No feature found
109	CM010795.2	8	59144097	G	A	C		A/A	A/C	C/C	A/C	A/C	A/C	A/C	C/C	G/C	C/C	G/A	A/A	A/C	A/A	A/A	A/A	A/A	G/A	G/A	A/A	G/A	G/A	A/A	0.130435	0.586957	0.282609	0	0	0.25	0.75	0	0.125	0.5	0.375	0	0.192308	0.769231	0.0384615	0	No feature found
110	CM010796.2	5	795146	C	A	G		C/A	G/G	G/A	G/G	G/G	G/G	G/G	G/A	G/G	G/G	A/A	A/A	A/A	A/A	A/A	A/A	C/A	C/A	A/A	A/A	A/A	A/A	A/A	0.0652174	0.586957	0.347826	0	0	0.166667	0.833333	0	0.125	0.125	0.75	0	0.0769231	0.923077	0	0	No feature found
111	CM010796.2	5	18140923	C	A	T		C/A	T/T	C/T	A/T	A/T	T/T	T/T	T/T	T/A	T/T	A/A	C/A	A/A	A/A	A/A	A/A	C/A	C/A	C/A	A/A	C/A	T/A	A/A	0.152174	0.521739	0.326087	0	0.0833333	0.166667	0.75	0	0.125	0.25	0.625	0	0.192308	0.769231	0.0384615	0	No feature found
112	CM010796.2	5	18154395	A	G	C		A/G	G/G	G/G	G/G	G/G	G/G	G/G	G/G	C/G	G/G	C/C	A/G	C/G	G/G	G/G	G/G	A/G	A/G	A/C	C/G	A/C	C/G	C/G	0.130435	0.673913	0.195652	0	0	1	0	0	0.125	0.75	0.125	0	0.192308	0.5	0.307692	0	No feature found
113	CM010796.2	5	18155556	G	A	C		G/A	A/A	A/A	A/A	A/A	A/A	A/A	A/A	C/A	A/A	G/C	G/A	A/C	A/A	A/A	A/A	G/A	G/A	G/C	G/A	G/C	A/C	A/C	0.173913	0.673913	0.152174	0	0	1	0	0	0.125	0.75	0.125	0	0.269231	0.5	0.230769	0	No feature found
114	CM010796.2	5	18155768	T	G	C		T/G	G/G	G/G	G/G	G/G	G/G	G/G	G/G	C/G	G/G	C/C	T/G	C/G	G/G	G/G	G/G	T/G	T/G	T/C	C/G	T/C	C/G	C/G	0.130435	0.673913	0.195652	0	0	1	0	0	0.125	0.75	0.125	0	0.192308	0.5	0.307692	0	No feature found
115	CM010796.2	5	25015237	A	G	C		G/G	A/C	A/C	A/G	A/G	A/C	C/C	A/C	A/C	A/C	G/G	A/G	A/G	G/G	A/G	G/G	G/G	G/G	G/G	A/G	A/G	A/G	G/G	0.304348	0.521739	0.173913	0	0.5	0.166667	0.333333	0	0.25	0.25	0.5	0	0.230769	0.769231	0	0	No feature found
116	CM010796.2	5	25020294	T	C	A		C/C	T/A	T/A	T/C	T/C	T/A	A/A	T/A	T/A	T/A	C/C	T/C	T/C	C/C	T/C	C/C	C/C	C/C	C/C	T/C	T/C	T/C	C/C	0.304348	0.521739	0.173913	0	0.5	0.166667	0.333333	0	0.25	0.25	0.5	0	0.230769	0.769231	0	0	No feature found
117	CM010796.2	5	26171748	T	A	G		A/G	A/A	A/A	A/A	A/A	A/A	A/A	A/A	A/A	A/A	G/G	A/A	A/A	A/A	A/A	A/A	A/G	A/G	G/G	A/A	G/G	A/A	A/G	0	0.782609	0.217391	0	0	1	0	0	0	0.875	0.125	0	0	0.653846	0.346154	0	No feature found
118	CM010796.2	5	26172466	G	C	T		C/T	C/C	C/C	C/C	C/C	C/T	C/C	C/C	C/C	C/C	T/T	C/T	T/T	C/C	C/C	C/C	C/T	C/T	T/T	C/T	T/T	T/T	C/T	0	0.630435	0.369565	0	0	0.916667	0.0833333	0	0	0.875	0.125	0	0	0.423077	0.576923	0	No feature found
119	CM010796.2	5	26382150	G	C	T		G/C	T/T	C/T	T/C	T/C	T/T	T/T	C/T	T/T	T/T	C/C	C/T	C/C	C/C	T/C	C/C	G/C	G/C	C/C	C/C	C/C	T/T	C/C	0.0652174	0.543478	0.391304	0	0	0.333333	0.666667	0	0.125	0.125	0.75	0	0.0769231	0.769231	0.153846	0	No feature found
120	CM010796.2	5	27103106	A	C	T		A/C	A/T	T/T	A/T	A/T	T/T	T/C	T/T	A/T	T/T	A/C	A/C	T/C	C/C	A/C	C/C	A/C	A/C	A/C	A/C	A/C	A/C	A/C	0.326087	0.369565	0.304348	0	0.166667	0	0.833333	0	0.375	0.25	0.375	0	0.384615	0.576923	0.0384615	0	No feature found
121	CM010796.2	5	27103124	T	A	C		T/A	T/C	C/C	T/C	T/C	C/C	C/A	C/C	T/C	C/C	T/A	T/A	C/A	A/A	T/A	A/A	T/A	T/A	T/A	T/A	T/A	T/A	T/A	0.326087	0.369565	0.304348	0	0.166667	0	0.833333	0	0.375	0.25	0.375	0	0.384615	0.576923	0.0384615	0	No feature found
122	CM010796.2	5	29146693	T	C	A		C/C	A/A	C/A	T/A	A/C	A/C	A/A	A/A	A/A	A/A	T/A	A/C	T/C	C/C	T/A	C/C	C/C	C/C	C/C	C/C	C/C	T/A	C/C	0.108696	0.5	0.391304	0	0.0833333	0.25	0.666667	0	0	0.25	0.75	0	0.153846	0.692308	0.153846	0	No feature found
123	CM010796.2	5	31299458	A	T	G		A/T	A/G	G/G	G/G	G/G	G/G	A/G	G/G	G/G	G/G	G/T	G/T	G/G	T/T	G/T	T/T	A/T	A/G	G/T	G/T	A/T	G/G	G/T	0.130435	0.282609	0.586957	0	0	0	1	0	0.375	0.125	0.5	0	0.115385	0.461538	0.423077	0	Cannabis sativa uncharacterized mitochondrial protein AtMg00310-like (LOC115723573), mRNA
124	CM010796.2	5	31300038	T	C	G		T/C	T/G	G/G	G/G	G/G	G/G	T/G	G/G	G/G	G/G	C/G	G/C	C/G	C/C	C/G	C/C	T/C	T/G	G/C	C/C	T/C	G/G	C/G	0.130435	0.326087	0.543478	0	0	0	1	0	0.375	0.125	0.5	0	0.115385	0.538462	0.346154	0	No feature found
125	CM010796.2	5	43337027	C	T	A		C/T	T/T	T/T	T/T	T/T	C/T	T/T	T/T	T/T	T/T	C/A	T/T	C/T	T/T	T/T	T/T	C/T	T/T	C/T	A/T	C/A	T/T	C/A	0.173913	0.73913	0.0869565	0	0.0833333	0.916667	0	0	0.125	0.875	0	0	0.230769	0.615385	0.153846	0	No feature found
126	CM010796.2	5	43354210	G	C	T		G/C	T/T	T/T	C/T	C/T	G/T	T/T	T/T	C/T	T/T	C/T	T/T	G/T	C/T	C/T	C/T	G/C	G/C	G/C	C/T	G/C	C/C	G/C	0.173913	0.347826	0.478261	0	0.0833333	0.166667	0.75	0	0.125	0.25	0.625	0	0.230769	0.461538	0.307692	0	Cannabis sativa Cs2S genes for albumin, cultivar Futura
127	CM010796.2	5	44807104	T	G	A		G/G	A/A	A/A	A/G	A/G	A/A	A/A	A/A	A/A	A/A	A/G	A/G	G/G	G/G	A/A	G/G	G/G	T/G	G/G	G/G	G/G	A/G	G/G	0.0217391	0.521739	0.456522	0	0	0.166667	0.833333	0	0	0.25	0.75	0	0.0384615	0.769231	0.192308	0	No feature found
128	CM010796.2	5	49265672	T	G	A		G/A	A/A	A/A	A/A	A/A	A/A	A/A	A/A	A/A	A/A	G/A	G/A	G/G	A/A	G/A	A/A	G/A	T/A	G/G	G/A	T/G	A/A	G/G	0.0434783	0.282609	0.673913	0	0	0	1	0	0	0.125	0.875	0	0.0769231	0.461538	0.461538	0	No feature found
129	CM010796.2	5	51188064	A	T	C		T/T	C/C	C/C	C/C	C/C	A/C	C/C	C/C	T/C	C/C	C/T	A/T	A/C	A/C	A/T	A/C	C/T	A/T	A/T	C/T	T/T	C/C	T/T	0.173913	0.304348	0.521739	0	0.0833333	0	0.916667	0	0	0.375	0.625	0	0.269231	0.423077	0.307692	0	No feature found
130	CM010796.2	5	51193373	A	G	C		G/G	C/C	C/C	C/C	C/C	A/C	C/C	C/C	C/G	C/C	C/G	A/G	A/C	A/C	A/G	A/C	C/G	A/G	A/G	C/G	G/G	C/C	G/G	0.173913	0.304348	0.521739	0	0.0833333	0	0.916667	0	0	0.375	0.625	0	0.269231	0.423077	0.307692	0	No feature found
131	CM010796.2	5	54883697	G	C	A		G/C	C/C	C/C	C/C	C/C	C/C	C/C	C/C	C/C	C/C	C/A	C/A	C/C	C/C	G/C	C/C	G/C	C/A	A/A	G/C	G/C	G/C	A/A	0.130435	0.717391	0.152174	0	0	1	0	0	0.125	0.875	0	0	0.192308	0.538462	0.269231	0	No feature found
132	CM010796.2	5	62038021	G	C	T		C/T	G/C	C/C	C/C	C/C	C/C	G/T	C/C	G/C	C/C	T/T	G/T	G/T	G/T	G/T	G/T	G/T	G/T	G/T	G/T	G/T	G/T	G/T	0.326087	0.326087	0.347826	0	0	1	0	0	0.375	0.375	0.25	0	0.461538	0	0.538462	0	No feature found
133	CM010797.2	6	2397648	C	G	A		G/G	G/G	A/A	A/A	A/A	A/A	G/G	A/A	G/G	A/A	G/G	G/G	G/G	A/G	G/G	A/G	C/G	C/G	G/G	G/G	C/G	G/G	C/G	0.0869565	0.608696	0.304348	0	0	0	1	0	0	1	0	0	0.153846	0.769231	0.0769231	0	No feature found
134	CM010797.2	6	2761986	T	A	C		A/C	A/A	C/C	T/C	T/C	C/C	T/A	C/C	A/C	C/C	T/A	A/A	A/A	T/A	C/A	T/A	T/A	T/A	A/C	A/A	T/A	A/A	T/A	0.217391	0.478261	0.304348	0	0.166667	0	0.833333	0	0.125	0.625	0.25	0	0.269231	0.653846	0.0769231	0	No feature found
135	CM010797.2	6	4337496	A	C	G		C/C	C/C	G/G	C/G	C/G	G/G	G/C	G/G	A/C	G/G	A/C	A/C	C/C	A/C	C/C	A/C	A/C	C/C	A/C	A/C	C/C	C/C	C/C	0.173913	0.586957	0.23913	0	0	0.166667	0.833333	0	0.125	0.75	0.125	0	0.269231	0.730769	0	0	No feature found
136	CM010797.2	6	4380230	T	C	G		C/C	C/C	G/G	C/G	G/C	G/G	C/G	G/G	T/C	G/G	T/C	T/C	C/C	T/C	C/C	T/C	T/C	C/C	T/C	T/C	C/C	C/C	C/C	0.173913	0.586957	0.23913	0	0	0.166667	0.833333	0	0.125	0.75	0.125	0	0.269231	0.730769	0	0	No feature found
137	CM010797.2	6	5604678	A	G	C		G/G	C/G	C/C	C/G	C/G	C/C	C/G	C/C	A/G	C/C	A/G	A/G	G/G	A/G	G/G	A/G	A/G	G/G	A/G	A/G	G/G	G/G	G/G	0.173913	0.565217	0.26087	0	0	0.166667	0.833333	0	0.125	0.625	0.25	0	0.269231	0.730769	0	0	No feature found
138	CM010797.2	6	5605109	A	G	T	C	G/T	C/G	C/C	C/G	C/G	C/C	C/G	C/C	A/G	C/C	A/G	A/G	G/G	A/G	G/G	A/G	A/G	G/G	A/G	A/G	G/G	G/G	G/G	0.173913	0.543478	0.0217391	0.26087	0	0.166667	0	0.833333	0.125	0.5	0.125	0.25	0.269231	0.730769	0	0	No feature found
139	CM010797.2	6	5605580	C	G	A		G/G	G/A	A/A	G/A	G/A	A/A	G/A	A/A	C/G	A/A	C/G	C/G	G/G	C/G	G/G	C/G	C/G	G/G	C/G	C/G	G/G	G/G	G/G	0.173913	0.565217	0.26087	0	0	0.166667	0.833333	0	0.125	0.625	0.25	0	0.269231	0.730769	0	0	No feature found
140	CM010797.2	6	6426667	G	T	C		G/T	T/C	C/C	C/C	C/C	C/C	T/C	C/C	T/C	C/C	T/T	T/T	T/T	G/T	T/T	G/T	G/T	G/T	T/T	T/T	G/T	T/T	G/T	0.152174	0.521739	0.326087	0	0	0	1	0	0.125	0.5	0.375	0	0.230769	0.769231	0	0	Cannabis sativa serine/arginine-rich splicing factor 4-like (LOC115723847), mRNA
141	CM010797.2	6	6595740	A	G	C		G/G	C/G	C/C	C/C	C/C	C/C	C/G	C/C	C/C	C/C	A/G	A/G	G/G	A/G	G/G	A/G	A/G	G/G	A/G	A/G	G/G	G/G	G/G	0.152174	0.5	0.347826	0	0	0	1	0	0	0.5	0.5	0	0.269231	0.730769	0	0	No feature found
142	CM010797.2	6	6647775	A	C	T		C/T	C/C	C/C	C/C	C/C	C/C	C/C	C/C	C/T	C/C	T/T	T/T	C/T	C/T	T/T	C/T	T/T	T/T	T/T	T/T	T/T	C/C	T/T	0	0.5	0.5	0	0	1	0	0	0	0.75	0.25	0	0	0.192308	0.807692	0	No feature found
143	CM010797.2	6	6648398	A	G	T		G/T	T/T	T/T	T/T	T/T	T/T	T/T	T/T	G/T	T/T	G/G	G/G	G/T	G/T	G/G	G/T	G/G	G/G	G/G	G/G	G/G	T/T	G/G	0	0.5	0.5	0	0	0	1	0	0	0.25	0.75	0	0	0.807692	0.192308	0	No feature found
144	CM010797.2	6	6648472	G	A	T		G/A	T/T	T/T	T/T	T/T	T/T	T/T	T/T	A/T	T/T	A/A	A/A	A/T	A/T	A/A	A/T	A/T	A/A	A/A	A/A	A/A	T/T	A/A	0.0217391	0.478261	0.5	0	0	0	1	0	0.125	0.25	0.625	0	0	0.769231	0.230769	0	No feature found
145	CM010797.2	6	6841780	A	G	C		G/C	A/G	A/G	A/G	A/G	A/G	A/G	A/G	A/G	A/G	A/C	A/G	C/G	A/G	C/G	A/G	A/C	G/C	G/C	A/C	C/C	C/G	C/C	0.326087	0.391304	0.282609	0	0.5	0.5	0	0	0.375	0.5	0.125	0	0.230769	0.307692	0.461538	0	No feature found
146	CM010797.2	6	7730603	T	C	A		T/C	C/C	C/C	C/C	C/C	C/C	C/C	C/C	C/C	C/C	T/C	T/C	A/A	C/C	T/C	C/C	T/C	T/A	C/A	C/A	T/C	A/A	T/A	0.173913	0.652174	0.173913	0	0	1	0	0	0.125	0.875	0	0	0.269231	0.423077	0.307692	0	Cannabis sativa uncharacterized LOC115706230 (LOC115706230), mRNA
147	CM010797.2	6	7744665	A	C	T		A/C	C/T	T/T	T/T	T/T	T/T	C/T	T/T	C/T	T/T	A/C	A/C	C/C	C/C	A/C	C/C	A/C	A/C	C/C	C/C	A/C	C/C	A/C	0.173913	0.5	0.326087	0	0	0	1	0	0.125	0.5	0.375	0	0.269231	0.730769	0	0	No feature found
148	CM010797.2	6	7916758	T	A	G		T/A	A/G	G/G	G/G	G/G	G/G	A/G	G/G	G/G	G/G	A/G	A/G	A/A	T/A	A/G	T/A	T/A	T/A	A/G	A/A	T/A	A/A	T/A	0.152174	0.413043	0.434783	0	0	0	1	0	0.125	0.375	0.5	0	0.230769	0.615385	0.153846	0	No feature found
149	CM010797.2	6	8140470	A	T	C		T/T	C/T	C/C	C/C	C/C	C/C	C/T	C/C	C/C	C/C	A/T	A/T	T/T	A/T	T/T	A/T	A/T	T/T	A/T	A/T	T/T	T/T	T/T	0.152174	0.5	0.347826	0	0	0	1	0	0	0.5	0.5	0	0.269231	0.730769	0	0	No feature found
150	CM010797.2	6	8140675	G	T	A		T/T	A/T	A/A	A/A	A/A	A/A	A/T	A/A	G/A	A/A	G/T	G/T	T/T	G/T	T/T	G/T	G/T	T/T	G/T	G/T	T/T	T/T	T/T	0.173913	0.5	0.326087	0	0	0	1	0	0.125	0.5	0.375	0	0.269231	0.730769	0	0	No feature found
151	CM010797.2	6	8389377	G	C	T		G/C	G/C	C/C	C/C	C/C	C/C	G/C	C/C	T/C	C/C	T/C	T/C	T/T	C/C	T/T	C/C	G/C	G/T	T/C	T/C	G/T	T/T	G/T	0.152174	0.543478	0.304348	0	0	1	0	0	0.375	0.5	0.125	0	0.153846	0.346154	0.5	0	No feature found
152	CM010797.2	6	8722295	C	G	T		G/G	C/T	T/T	T/T	T/T	T/T	C/T	T/T	C/G	T/T	G/G	G/G	G/G	C/G	G/T	C/G	C/G	C/G	G/G	G/G	C/T	G/G	C/G	0.195652	0.456522	0.347826	0	0	0	1	0	0.375	0.375	0.25	0	0.230769	0.692308	0.0769231	0	No feature found
153	CM010797.2	6	8723518	C	A	G		A/A	C/G	G/G	G/G	G/G	G/G	C/G	G/G	C/A	G/G	A/A	C/A	A/A	C/A	C/G	C/A	C/A	C/A	C/A	A/A	C/G	A/A	C/A	0.26087	0.391304	0.347826	0	0	0	1	0	0.375	0.375	0.25	0	0.346154	0.576923	0.0769231	0	No feature found
154	CM010797.2	6	8724962	G	C	T		C/C	G/T	T/T	T/T	T/T	T/T	G/T	T/T	G/C	T/T	C/C	C/C	C/C	G/C	T/C	G/C	G/C	G/C	C/C	C/C	G/T	C/C	G/C	0.195652	0.456522	0.347826	0	0	0	1	0	0.375	0.375	0.25	0	0.230769	0.692308	0.0769231	0	No feature found
155	CM010797.2	6	8841303	T	G	A		T/G	T/A	A/A	A/A	A/A	A/A	T/A	A/A	A/A	A/A	G/G	G/G	G/G	T/G	A/G	T/G	T/G	T/G	G/G	G/G	T/A	G/G	T/G	0.195652	0.413043	0.391304	0	0	0	1	0	0.375	0.125	0.5	0	0.230769	0.692308	0.0769231	0	No feature found
156	CM010797.2	6	9307472	A	T	G		T/T	G/T	G/G	G/T	G/T	G/G	G/T	G/G	T/G	G/G	A/T	A/T	T/T	A/T	T/T	A/T	A/T	T/T	A/T	A/T	A/T	T/T	T/T	0.173913	0.543478	0.282609	0	0	0.166667	0.833333	0	0	0.625	0.375	0	0.307692	0.692308	0	0	No feature found
157	CM010797.2	6	10467084	G	C	T		G/C	T/C	T/T	G/T	T/T	T/T	T/C	T/T	G/C	T/T	G/C	G/T	C/C	G/C	T/T	G/C	G/C	C/C	G/T	G/C	C/T	C/C	G/C	0.23913	0.369565	0.391304	0	0.0833333	0	0.916667	0	0.25	0.5	0.25	0	0.307692	0.5	0.192308	0	No feature found
158	CM010797.2	6	10467260	G	T	A		G/T	A/T	A/A	G/A	G/A	A/A	A/T	A/A	G/T	A/A	G/T	G/T	T/T	G/T	G/T	G/T	G/T	T/T	G/T	G/T	G/T	T/T	G/T	0.304348	0.434783	0.26087	0	0.166667	0	0.833333	0	0.25	0.5	0.25	0	0.384615	0.615385	0	0	No feature found
159	CM010797.2	6	10618924	T	G	A	C	T/G	A/A	A/A	A/A	A/A	A/A	A/A	A/A	A/A	A/A	A/A	T/A	C/G	T/G	T/G	T/G	T/G	G/G	T/A	A/C	T/G	G/G	T/G	0.195652	0.26087	0.5	0.0434783	0	0	1	0	0.125	0.125	0.75	0	0.307692	0.423077	0.192308	0.0769231	No feature found
160	CM010797.2	6	11662486	T	C	A		C/C	A/C	A/A	A/A	A/A	A/A	A/C	A/A	C/C	A/A	T/C	T/C	C/C	C/C	C/C	C/C	T/C	T/C	T/C	C/C	T/C	C/C	C/C	0.130435	0.565217	0.304348	0	0	0	1	0	0	0.75	0.25	0	0.230769	0.769231	0	0	No feature found
161	CM010797.2	6	11726131	G	C	A		G/C	A/C	A/A	A/A	A/A	A/A	A/C	A/A	G/A	A/A	C/C	C/C	C/C	C/C	C/C	C/C	G/C	G/C	G/C	C/C	G/C	C/C	C/C	0.130435	0.543478	0.326087	0	0	0	1	0	0.25	0.375	0.375	0	0.153846	0.846154	0	0	No feature found
162	CM010797.2	6	11726866	C	G	T		C/G	G/T	T/T	T/T	T/T	T/T	G/T	T/T	C/T	T/T	G/G	G/G	G/G	G/G	G/G	G/G	C/G	C/G	C/G	G/G	C/G	G/G	G/G	0.130435	0.543478	0.326087	0	0	0	1	0	0.25	0.375	0.375	0	0.153846	0.846154	0	0	No feature found
163	CM010797.2	6	13207256	T	A	C		A/C	A/C	A/A	A/A	A/A	A/A	A/C	A/A	A/A	A/A	C/C	T/C	C/C	T/C	C/A	T/C	T/C	C/C	T/C	C/C	A/C	C/C	A/C	0.108696	0.434783	0.456522	0	0	1	0	0	0	0.625	0.375	0	0.192308	0.115385	0.692308	0	No feature found
164	CM010797.2	6	14588775	C	G	T		G/G	T/G	T/T	T/T	T/T	T/T	T/G	T/T	T/G	T/T	G/G	T/G	C/G	C/T	G/G	C/T	C/T	C/G	T/G	C/G	C/G	G/G	G/G	0.152174	0.413043	0.434783	0	0	0	1	0	0	0.625	0.375	0	0.269231	0.538462	0.192308	0	No feature found
165	CM010797.2	6	14589618	C	T	A		T/T	T/A	A/A	A/A	A/A	A/A	T/A	A/A	T/A	A/A	T/T	T/A	T/T	C/A	T/T	C/A	C/A	C/T	T/A	T/T	C/T	T/T	T/T	0.108696	0.456522	0.434783	0	0	0	1	0	0	0.625	0.375	0	0.192308	0.615385	0.192308	0	No feature found
166	CM010797.2	6	14589897	A	T	G		T/T	T/G	G/G	G/G	G/G	G/G	T/G	G/G	T/G	G/G	T/T	T/G	A/T	A/G	T/T	A/G	A/G	A/T	T/G	A/T	A/T	T/T	T/T	0.152174	0.413043	0.434783	0	0	0	1	0	0	0.625	0.375	0	0.269231	0.538462	0.192308	0	No feature found
167	CM010797.2	6	14590488	A	T	G		T/T	G/T	G/G	G/G	G/G	G/G	G/T	G/G	G/T	G/G	T/T	G/T	A/T	A/G	T/T	A/G	A/G	A/T	G/T	A/T	A/T	T/T	T/T	0.152174	0.413043	0.434783	0	0	0	1	0	0	0.625	0.375	0	0.269231	0.538462	0.192308	0	No feature found
168	CM010797.2	6	14595358	T	C	A		C/C	A/C	A/A	A/A	A/A	A/A	A/C	A/A	A/C	A/A	C/C	A/C	T/C	T/A	C/C	T/A	T/A	T/C	A/C	T/C	T/C	C/C	C/C	0.152174	0.413043	0.434783	0	0	0	1	0	0	0.625	0.375	0	0.269231	0.538462	0.192308	0	Cannabis sativa uncharacterized LOC115704039 (LOC115704039), mRNA
169	CM010797.2	6	14597093	C	T	G		C/T	T/G	G/G	G/G	G/G	G/G	T/G	G/G	T/G	G/G	C/T	C/G	C/T	C/G	T/T	C/G	C/G	C/T	T/G	C/T	C/T	T/T	T/T	0.217391	0.347826	0.434783	0	0	0	1	0	0.125	0.5	0.375	0	0.346154	0.461538	0.192308	0	Cannabis sativa uncharacterized LOC115716125 (LOC115716125), mRNA
170	CM010797.2	6	14597345	A	T	G		T/T	G/T	G/G	G/G	G/G	G/G	T/G	G/G	T/G	G/G	T/T	G/T	A/T	A/G	T/T	A/G	A/G	A/T	G/T	A/T	A/T	T/T	T/T	0.152174	0.413043	0.434783	0	0	0	1	0	0	0.625	0.375	0	0.269231	0.538462	0.192308	0	Cannabis sativa uncharacterized LOC115716125 (LOC115716125), mRNA
171	CM010797.2	6	14611442	A	G	T		G/T	G/T	G/G	G/G	G/G	G/G	G/T	G/G	T/G	G/G	G/T	G/G	A/T	A/G	T/T	A/G	A/G	A/T	G/G	A/T	A/T	T/T	T/T	0.152174	0.521739	0.326087	0	0	1	0	0	0	0.5	0.5	0	0.269231	0.307692	0.423077	0	No feature found
172	CM010797.2	6	14611534	T	G	A		G/G	A/G	A/A	A/A	A/A	A/A	A/G	A/A	A/G	A/A	G/G	A/G	T/G	T/A	G/G	T/A	T/A	T/G	A/G	T/G	T/G	G/G	G/G	0.152174	0.413043	0.434783	0	0	0	1	0	0	0.625	0.375	0	0.269231	0.538462	0.192308	0	No feature found
173	CM010797.2	6	15036023	A	C	T		C/C	C/T	T/T	T/T	T/T	T/T	C/T	T/T	C/T	T/T	C/C	C/C	T/C	C/C	C/C	C/C	A/C	A/C	C/C	C/T	A/C	C/C	C/C	0.0652174	0.565217	0.369565	0	0	0	1	0	0	0.625	0.375	0	0.115385	0.807692	0.0769231	0	No feature found
174	CM010797.2	6	15053834	C	T	A		C/T	A/T	A/A	A/A	A/A	A/A	A/T	A/A	A/A	A/A	T/T	T/T	A/A	T/T	T/T	T/T	C/T	C/T	T/T	A/T	C/T	T/T	T/T	0.0869565	0.5	0.413043	0	0	0	1	0	0.125	0.375	0.5	0	0.115385	0.769231	0.115385	0	No feature found
175	CM010797.2	6	15055314	A	T	G		A/T	T/G	G/G	G/G	G/G	G/G	T/G	G/G	G/G	G/G	T/T	T/T	T/G	T/T	T/T	T/T	A/T	A/T	T/T	T/G	A/T	T/T	T/T	0.0869565	0.521739	0.391304	0	0	0	1	0	0.125	0.375	0.5	0	0.115385	0.807692	0.0769231	0	Cannabis sativa uncharacterized LOC115713426 (LOC115713426), mRNA
176	CM010797.2	6	15059087	C	A	T		C/A	A/T	T/T	T/T	T/T	T/T	A/T	T/T	C/T	T/T	A/A	A/A	A/T	A/A	A/A	A/A	C/A	C/A	A/A	A/T	C/A	A/A	A/A	0.108696	0.521739	0.369565	0	0	0	1	0	0.25	0.375	0.375	0	0.115385	0.807692	0.0769231	0	No feature found
177	CM010797.2	6	15072471	A	C	G		A/C	C/G	G/G	G/G	G/G	G/G	C/G	G/G	G/G	G/G	G/C	C/G	C/G	C/G	C/C	C/C	A/C	A/C	C/G	G/G	A/C	C/C	A/C	0.108696	0.391304	0.5	0	0	0	1	0	0.125	0.375	0.5	0	0.153846	0.576923	0.269231	0	No feature found
178	CM010797.2	6	16353252	G	T	C		T/C	T/C	C/C	C/C	C/C	C/C	T/C	C/C	C/C	C/C	T/C	G/T	T/T	G/T	T/T	G/T	G/T	T/T	G/T	T/C	T/T	T/T	T/T	0.108696	0.478261	0.413043	0	0	0	1	0	0	0.375	0.625	0	0.192308	0.730769	0.0769231	0	No feature found
179	CM010797.2	6	16433395	T	G	A		G/A	A/A	A/A	A/A	A/A	A/A	A/A	A/A	A/A	A/A	A/G	G/G	G/A	A/G	G/G	A/G	T/A	T/G	A/G	A/A	T/G	G/G	G/G	0.0652174	0.347826	0.586957	0	0	0	1	0	0	0.125	0.875	0	0.115385	0.576923	0.307692	0	No feature found
180	CM010797.2	6	16658262	A	G	T		G/T	G/G	G/G	G/G	G/G	G/G	G/G	G/G	G/G	G/G	T/T	G/G	T/G	G/G	T/T	G/G	A/G	A/T	T/G	G/T	A/T	T/T	T/T	0.0652174	0.630435	0.304348	0	0	1	0	0	0	0.875	0.125	0	0.115385	0.384615	0.5	0	No feature found
181	CM010797.2	6	17047768	G	A	T		A/A	T/T	T/T	T/T	T/T	T/T	T/T	T/T	A/T	T/T	A/A	A/A	A/A	A/A	A/A	A/A	G/A	G/A	A/A	A/A	G/A	A/A	A/A	0.0652174	0.565217	0.369565	0	0	0	1	0	0	0.375	0.625	0	0.115385	0.884615	0	0	No feature found
182	CM010797.2	6	19313270	G	C	T		C/T	C/C	C/C	C/C	C/C	C/C	C/C	C/C	C/C	C/C	T/T	T/T	C/T	C/T	C/T	C/T	G/T	G/T	T/T	C/T	G/C	T/T	C/T	0.0652174	0.565217	0.369565	0	0	1	0	0	0	0.875	0.125	0	0.115385	0.269231	0.615385	0	No feature found
183	CM010797.2	6	19472170	T	G	A		G/G	A/A	A/A	A/A	A/A	A/A	A/A	A/A	A/A	A/A	G/G	A/G	G/G	A/G	G/G	A/G	T/A	T/G	A/G	G/G	T/G	G/G	G/G	0.0652174	0.434783	0.5	0	0	0	1	0	0	0.25	0.75	0	0.115385	0.692308	0.192308	0	No feature found
184	CM010797.2	6	19558687	A	C	T		C/C	C/T	T/T	T/T	T/T	T/T	C/T	T/T	C/T	T/T	C/C	C/C	C/C	C/C	C/C	C/C	A/C	A/C	C/C	C/C	A/C	C/C	C/C	0.0652174	0.608696	0.326087	0	0	0	1	0	0	0.625	0.375	0	0.115385	0.884615	0	0	No feature found
185	CM010797.2	6	19635204	A	G	C		G/G	C/G	C/C	C/C	C/C	C/C	C/G	C/C	C/C	C/C	G/G	A/G	G/G	A/G	G/G	A/G	A/G	G/G	A/G	G/G	G/G	G/G	G/G	0.108696	0.543478	0.347826	0	0	0	1	0	0	0.5	0.5	0	0.192308	0.807692	0	0	No feature found
186	CM010797.2	6	20339323	A	C	G		C/C	C/G	G/G	G/G	G/G	G/G	C/G	G/G	G/G	G/G	C/C	C/G	A/C	C/G	C/C	C/G	A/G	A/C	G/C	A/C	A/C	C/C	C/G	0.108696	0.413043	0.478261	0	0	0	1	0	0	0.5	0.5	0	0.192308	0.576923	0.230769	0	Cannabis sativa uncharacterized LOC115703897 (LOC115703897), mRNA
187	CM010797.2	6	26736616	C	A	G		C/A	A/G	G/G	G/G	G/G	G/G	A/G	G/G	G/G	G/G	A/G	G/G	A/A	G/G	A/A	G/G	C/G	C/A	A/G	A/A	C/A	A/A	A/G	0.0869565	0.347826	0.565217	0	0	0	1	0	0.125	0.375	0.5	0	0.115385	0.5	0.384615	0	No feature found
188	CM010797.2	6	26738859	C	A	G		C/A	A/G	G/G	G/G	G/G	G/G	A/G	G/G	C/G	G/G	C/A	C/G	A/A	C/G	A/A	C/G	C/G	C/A	A/G	A/A	C/A	A/A	C/A	0.217391	0.347826	0.434783	0	0	0	1	0	0.25	0.375	0.375	0	0.307692	0.5	0.192308	0	No feature found
189	CM010797.2	6	26755064	A	T	G		A/T	G/T	G/G	G/G	G/G	G/G	G/T	G/G	A/G	G/G	A/T	A/G	T/T	A/G	T/T	A/G	A/G	A/T	G/T	T/T	A/T	T/T	A/T	0.217391	0.347826	0.434783	0	0	0	1	0	0.25	0.375	0.375	0	0.307692	0.5	0.192308	0	No feature found
190	CM010797.2	6	26912071	A	G	T		G/G	G/T	T/T	T/T	T/T	T/T	G/T	T/T	G/T	T/T	G/G	G/T	G/G	G/T	G/G	G/T	G/T	G/G	G/T	G/G	G/G	G/G	G/G	0	0.565217	0.434783	0	0	0	1	0	0	0.625	0.375	0	0	0.807692	0.192308	0	No feature found
191	CM010797.2	6	26947622	A	C	G		C/G	G/G	G/G	G/G	G/G	G/G	G/G	G/G	G/G	G/G	C/G	G/G	G/G	G/G	G/C	G/G	A/G	A/G	G/G	C/C	A/C	G/G	C/G	0.0652174	0.152174	0.782609	0	0	0	1	0	0	0.125	0.875	0	0.115385	0.230769	0.653846	0	No feature found
192	CM010797.2	6	26949377	A	T	C		T/C	C/T	T/T	T/T	T/T	T/T	C/T	T/T	T/T	T/T	C/C	C/T	C/C	T/T	C/C	T/T	A/T	A/C	C/T	C/C	A/C	C/C	C/C	0.0652174	0.521739	0.413043	0	0	1	0	0	0	0.625	0.375	0	0.115385	0.269231	0.615385	0	No feature found
193	CM010797.2	6	27088669	T	C	G	A	C/G	A/A	A/A	A/A	A/A	A/A	A/G	A/A	A/A	A/A	C/C	C/A	C/C	C/A	C/G	C/A	T/A	T/G	C/A	C/C	T/C	G/G	C/C	0.0652174	0.326087	0.130435	0.478261	0	0	0	1	0	0.125	0.25	0.625	0.115385	0.538462	0.153846	0.192308	No feature found
194	CM010797.2	6	29031069	T	G	A		G/G	G/A	A/A	A/A	A/A	A/A	G/A	A/A	A/G	A/A	G/A	A/G	G/G	A/G	G/G	A/G	T/A	T/G	G/A	G/G	T/G	G/G	G/G	0.0652174	0.478261	0.456522	0	0	0	1	0	0	0.625	0.375	0	0.115385	0.653846	0.230769	0	No feature found
195	CM010797.2	6	30081981	A	T	G		A/T	G/G	G/G	G/G	G/G	G/G	G/G	G/G	G/G	G/G	G/T	G/G	G/G	G/T	G/T	G/T	A/G	A/G	G/G	G/T	A/T	G/G	G/T	0.0869565	0.173913	0.73913	0	0	0	1	0	0.125	0.125	0.75	0	0.115385	0.269231	0.615385	0	No feature found
196	CM010797.2	6	30274632	G	A	C		G/A	C/A	C/C	C/C	C/C	C/C	C/A	C/C	C/A	C/C	C/A	C/C	A/A	C/A	A/A	C/A	G/C	G/A	C/C	A/A	G/A	A/A	A/A	0.0869565	0.413043	0.5	0	0	0	1	0	0.125	0.5	0.375	0	0.115385	0.576923	0.307692	0	No feature found
197	CM010797.2	6	30962454	A	C	T		C/C	C/T	T/T	T/T	T/T	T/T	C/T	T/T	A/T	T/T	C/T	T/T	A/C	T/T	C/C	T/T	A/T	A/C	C/T	A/C	A/C	C/C	C/T	0.130435	0.326087	0.543478	0	0	0	1	0	0.125	0.5	0.375	0	0.192308	0.423077	0.384615	0	No feature found
198	CM010797.2	6	30964901	G	T	C		T/T	T/C	C/C	C/C	C/C	C/C	T/C	C/C	C/C	C/C	T/C	C/C	G/T	C/C	T/T	C/C	G/C	G/T	T/C	G/T	G/T	T/T	T/C	0.108696	0.326087	0.565217	0	0	0	1	0	0	0.5	0.5	0	0.192308	0.423077	0.384615	0	No feature found
199	CM010797.2	6	31932646	G	A	T		G/A	G/T	T/T	T/T	T/T	T/T	G/T	T/T	A/T	T/T	G/A	G/T	T/T	T/T	A/T	T/T	G/T	G/T	T/T	A/T	G/A	T/T	A/A	0.173913	0.173913	0.652174	0	0	0	1	0	0.375	0.25	0.375	0	0.192308	0.230769	0.576923	0	No feature found
200	CM010797.2	6	32175649	A	T	C		T/T	C/T	C/C	C/C	C/C	C/C	C/T	C/C	C/T	C/C	T/T	C/T	T/T	C/T	T/T	C/T	C/T	T/T	C/T	T/T	T/T	T/T	T/T	0	0.565217	0.434783	0	0	0	1	0	0	0.625	0.375	0	0	0.807692	0.192308	0	No feature found
201	CM010797.2	6	32198756	A	G	T		A/G	G/T	T/T	T/T	T/T	T/T	G/T	T/T	G/T	T/T	G/G	G/T	G/T	G/T	G/T	G/T	A/T	A/T	G/T	G/G	A/G	T/T	G/G	0.0869565	0.369565	0.543478	0	0	0	1	0	0.125	0.5	0.375	0	0.115385	0.5	0.384615	0	No feature found
202	CM010797.2	6	32253333	A	C	T		A/C	A/T	T/T	T/T	T/T	T/T	A/T	T/T	A/T	T/T	C/T	T/T	A/T	T/T	C/T	T/T	A/T	A/T	T/T	A/C	A/C	T/T	C/C	0.195652	0.152174	0.652174	0	0	0	1	0	0.5	0.125	0.375	0	0.192308	0.230769	0.576923	0	No feature found
203	CM010797.2	6	32547822	A	C	G		C/G	G/G	G/G	G/G	G/G	G/G	G/G	G/G	A/G	G/G	C/C	C/G	A/G	C/G	C/G	C/G	A/G	A/G	C/G	A/C	A/C	G/G	A/C	0.152174	0.23913	0.608696	0	0	0	1	0	0.125	0.125	0.75	0	0.230769	0.384615	0.384615	0	No feature found
204	CM010797.2	6	36143010	T	A	G		A/G	G/G	G/G	G/G	G/G	G/G	G/G	G/G	G/G	G/G	A/G	G/G	G/G	A/G	A/G	A/G	T/G	T/G	A/G	A/G	T/A	G/G	A/A	0.0652174	0.217391	0.717391	0	0	0	1	0	0	0.125	0.875	0	0.115385	0.346154	0.538462	0	No feature found
205	CM010797.2	6	36546654	C	A	T		A/T	C/T	T/T	T/T	T/T	T/T	C/T	T/T	T/T	T/T	C/A	T/T	T/T	T/A	T/A	A/T	C/T	C/T	T/A	T/A	C/A	T/T	T/A	0.130435	0.195652	0.673913	0	0	0	1	0	0.25	0.125	0.625	0	0.153846	0.307692	0.538462	0	No feature found
206	CM010797.2	6	37344994	T	C	A		T/C	A/C	A/A	A/A	A/A	A/A	A/C	A/A	C/C	A/A	C/C	C/C	C/C	A/C	C/C	C/C	T/A	T/C	A/A	C/C	T/C	C/C	T/C	0.108696	0.5	0.391304	0	0	0	1	0	0.125	0.625	0.25	0	0.153846	0.692308	0.153846	0	No feature found
207	CM010797.2	6	37345527	G	A	C		G/A	A/C	C/C	C/C	C/C	C/C	A/C	C/C	C/A	C/C	A/A	C/A	A/A	A/C	A/A	A/C	G/C	G/A	C/C	A/A	G/A	A/A	G/A	0.108696	0.434783	0.456522	0	0	0	1	0	0.125	0.5	0.375	0	0.153846	0.615385	0.230769	0	No feature found
208	CM010797.2	6	37345890	A	G	C		A/G	G/C	C/C	C/C	C/C	C/C	G/C	C/C	C/G	C/C	G/G	C/G	G/G	G/C	G/G	G/C	A/C	A/G	C/C	G/G	A/G	G/G	A/G	0.108696	0.434783	0.456522	0	0	0	1	0	0.125	0.5	0.375	0	0.153846	0.615385	0.230769	0	No feature found
209	CM010797.2	6	37346467	C	G	A		C/G	G/A	A/A	A/A	A/A	A/A	G/A	A/A	G/A	A/A	G/G	G/A	G/G	G/A	G/G	G/A	C/A	C/G	A/A	G/G	C/G	G/G	C/G	0.108696	0.434783	0.456522	0	0	0	1	0	0.125	0.5	0.375	0	0.153846	0.615385	0.230769	0	No feature found
210	CM010797.2	6	37347150	C	T	A		C/T	A/T	A/A	A/A	A/A	A/A	A/T	A/A	A/T	A/A	T/T	A/T	T/T	A/T	T/T	A/T	C/A	C/T	A/A	T/T	C/T	T/T	C/T	0.108696	0.434783	0.456522	0	0	0	1	0	0.125	0.5	0.375	0	0.153846	0.615385	0.230769	0	No feature found
211	CM010797.2	6	37347944	A	T	G		A/T	G/T	G/G	G/G	G/G	G/G	G/T	G/G	T/G	G/G	T/T	G/T	T/T	G/T	T/T	G/T	A/G	A/T	G/G	T/T	A/T	T/T	A/T	0.108696	0.434783	0.456522	0	0	0	1	0	0.125	0.5	0.375	0	0.153846	0.615385	0.230769	0	No feature found
212	CM010797.2	6	37348028	A	G	T		A/G	G/T	T/T	T/T	T/T	T/T	G/T	T/T	G/T	T/T	G/G	T/G	G/G	T/G	G/G	G/T	A/T	A/G	T/T	G/G	A/G	G/G	A/G	0.108696	0.434783	0.456522	0	0	0	1	0	0.125	0.5	0.375	0	0.153846	0.615385	0.230769	0	No feature found
213	CM010797.2	6	37348932	A	G	C		A/G	G/C	C/C	C/C	C/C	C/C	G/C	C/C	G/C	C/C	G/G	G/C	G/G	G/C	G/G	G/C	A/C	A/G	C/C	G/G	A/G	G/G	A/G	0.108696	0.434783	0.456522	0	0	0	1	0	0.125	0.5	0.375	0	0.153846	0.615385	0.230769	0	No feature found
214	CM010797.2	6	37355021	T	G	C		T/G	C/C	C/C	C/C	C/C	C/C	C/C	C/C	C/C	C/C	C/G	C/C	C/C	G/C	G/G	C/G	T/C	T/C	C/C	G/G	T/G	C/C	T/G	0.108696	0.217391	0.673913	0	0	0	1	0	0.125	0.125	0.75	0	0.153846	0.346154	0.5	0	No feature found
215	CM010797.2	6	37406966	T	A	C		T/A	C/C	C/C	C/C	C/C	C/C	C/C	C/C	C/C	C/C	C/A	C/C	C/C	A/C	C/A	A/C	T/C	T/C	C/C	C/A	T/A	C/C	T/A	0.108696	0.173913	0.717391	0	0	0	1	0	0.125	0.125	0.75	0	0.153846	0.269231	0.576923	0	No feature found
216	CM010797.2	6	37414369	G	C	A		G/C	C/A	A/A	A/A	A/A	A/A	C/A	A/A	A/C	A/A	C/C	A/C	C/C	C/A	C/C	C/C	G/A	G/C	A/A	C/C	G/C	C/C	G/C	0.108696	0.456522	0.434783	0	0	0	1	0	0.125	0.5	0.375	0	0.153846	0.653846	0.192308	0	No feature found
217	CM010797.2	6	37545679	T	G	A		G/G	A/G	A/A	A/A	A/A	A/A	G/A	A/A	T/A	A/A	G/G	A/G	G/G	A/G	G/G	A/G	T/A	T/G	G/A	G/G	T/G	G/G	G/G	0.0869565	0.478261	0.434783	0	0	0	1	0	0.125	0.5	0.375	0	0.115385	0.692308	0.192308	0	No feature found
218	CM010797.2	6	37547724	C	T	A		T/T	T/A	A/A	A/A	A/A	A/A	T/A	A/A	C/A	A/A	T/T	T/A	T/T	A/T	T/T	A/T	C/A	C/T	A/T	T/T	C/T	T/T	T/T	0.0869565	0.478261	0.434783	0	0	0	1	0	0.125	0.5	0.375	0	0.115385	0.692308	0.192308	0	No feature found
219	CM010797.2	6	37548124	G	T	A		T/T	T/A	A/A	A/A	A/A	A/A	T/A	A/A	G/A	A/A	T/T	T/A	T/T	T/A	T/T	T/A	G/A	G/T	A/T	T/T	G/T	T/T	T/T	0.0869565	0.478261	0.434783	0	0	0	1	0	0.125	0.5	0.375	0	0.115385	0.692308	0.192308	0	No feature found
220	CM010797.2	6	37548871	T	C	G		C/C	G/C	G/G	G/G	G/G	G/G	G/C	G/G	T/G	G/G	C/C	G/C	C/C	G/C	C/C	G/C	T/G	T/C	G/C	C/C	T/C	C/C	C/C	0.0869565	0.478261	0.434783	0	0	0	1	0	0.125	0.5	0.375	0	0.115385	0.692308	0.192308	0	No feature found
221	CM010797.2	6	39587695	A	C	T		A/C	T/T	T/T	T/T	T/T	T/T	T/T	T/T	T/T	T/T	C/T	T/T	T/T	T/T	C/T	T/T	A/T	A/T	T/T	C/T	A/C	T/T	C/T	0.0869565	0.130435	0.782609	0	0	0	1	0	0.125	0.125	0.75	0	0.115385	0.192308	0.692308	0	No feature found
222	CM010797.2	6	39596845	C	T	A		C/T	C/A	A/A	A/A	A/A	A/A	C/A	A/A	C/A	A/A	C/T	C/A	C/A	C/A	A/T	C/A	C/A	C/A	A/A	C/T	C/T	A/A	C/T	0.304348	0.130435	0.565217	0	0	0	1	0	0.5	0.125	0.375	0	0.384615	0.192308	0.423077	0	Cannabis sativa SINE MADC2, complete sequence
223	CM010797.2	6	39921430	A	T	C		A/T	C/C	C/C	C/C	C/C	C/C	C/C	C/C	C/C	C/C	T/T	C/C	C/C	C/T	C/T	C/T	A/C	A/C	C/C	T/T	A/T	C/C	A/T	0.108696	0.217391	0.673913	0	0	0	1	0	0.125	0.125	0.75	0	0.153846	0.346154	0.5	0	No feature found
224	CM010797.2	6	39926958	C	A	G		C/A	A/G	G/G	G/G	G/G	G/G	A/G	G/G	A/G	G/G	A/A	G/G	A/A	A/G	A/A	A/G	C/G	C/A	G/G	A/A	C/A	A/A	C/A	0.108696	0.413043	0.478261	0	0	0	1	0	0.125	0.5	0.375	0	0.153846	0.576923	0.269231	0	No feature found
225	CM010797.2	6	39928968	A	C	G		A/C	G/G	G/G	A/G	G/G	A/G	G/G	G/G	G/G	G/G	C/C	G/G	G/G	C/G	C/G	C/G	A/G	A/G	G/G	C/C	A/C	G/G	A/C	0.152174	0.217391	0.630435	0	0.166667	0	0.833333	0	0.125	0.125	0.75	0	0.153846	0.346154	0.5	0	No feature found
226	CM010797.2	6	39932170	A	T	G		A/T	G/T	G/G	G/G	G/G	G/G	G/T	G/G	G/T	G/G	T/T	G/G	T/T	G/G	T/T	G/T	A/G	A/T	G/G	T/T	A/T	T/T	A/T	0.108696	0.391304	0.5	0	0	0	1	0	0.125	0.5	0.375	0	0.153846	0.538462	0.307692	0	No feature found
227	CM010797.2	6	39953008	A	T	C		A/T	C/T	C/C	C/C	C/C	C/C	C/T	C/C	C/T	C/C	T/T	C/C	T/T	C/T	T/T	C/T	A/C	A/T	C/C	T/T	A/T	T/T	A/T	0.108696	0.413043	0.478261	0	0	0	1	0	0.125	0.5	0.375	0	0.153846	0.576923	0.269231	0	No feature found
228	CM010797.2	6	40932271	A	C	T		C/T	C/C	C/C	C/C	C/C	C/C	C/C	C/C	C/C	C/C	T/C	C/C	C/C	C/C	C/T	C/C	A/C	A/C	C/C	C/T	A/T	C/C	T/C	0.0652174	0.804348	0.130435	0	0	1	0	0	0	0.875	0.125	0	0.115385	0.692308	0.192308	0	No feature found
229	CM010797.2	6	41199986	T	G	A		T/G	A/G	A/A	A/A	A/A	A/A	A/G	A/A	A/A	A/A	G/G	A/A	G/A	T/G	A/G	T/G	T/G	T/G	A/G	G/G	T/G	A/A	A/G	0.130435	0.347826	0.521739	0	0	0	1	0	0.125	0.375	0.5	0	0.192308	0.5	0.307692	0	No feature found
230	CM010797.2	6	41200006	A	G	T		A/G	T/G	T/T	T/T	T/T	T/T	T/G	T/T	T/T	T/T	G/G	T/T	T/G	A/G	T/G	A/G	A/G	G/T	T/G	G/G	A/G	T/T	T/G	0.108696	0.347826	0.543478	0	0	0	1	0	0.125	0.375	0.5	0	0.153846	0.5	0.346154	0	No feature found
231	CM010797.2	6	41200479	T	G	A		T/G	A/G	A/A	A/A	A/A	A/A	A/G	A/A	A/A	A/A	A/G	A/A	A/G	T/A	A/G	T/A	G/A	T/G	A/G	G/G	T/G	A/A	A/G	0.108696	0.282609	0.608696	0	0	0	1	0	0.125	0.375	0.5	0	0.153846	0.384615	0.461538	0	No feature found
232	CM010797.2	6	41217398	T	A	G		T/A	A/G	G/G	G/G	G/G	G/G	A/G	G/G	G/G	G/G	A/G	G/G	A/G	A/G	G/A	A/G	A/G	T/A	A/G	A/G	T/A	G/G	A/G	0.0652174	0.304348	0.630435	0	0	0	1	0	0.125	0.375	0.5	0	0.0769231	0.423077	0.5	0	No feature found
233	CM010797.2	6	41219848	A	C	T		A/C	T/C	T/T	T/T	T/T	T/T	C/T	T/T	T/T	T/T	C/T	T/T	C/T	C/T	C/T	C/T	A/T	A/T	T/T	C/C	A/C	T/T	C/T	0.0869565	0.26087	0.652174	0	0	0	1	0	0.125	0.375	0.5	0	0.115385	0.346154	0.538462	0	No feature found
234	CM010797.2	6	41458479	A	G	T		G/G	G/T	T/T	T/T	T/T	T/T	T/G	T/T	G/T	T/T	G/G	G/G	G/G	G/G	G/G	G/G	A/G	A/G	G/G	G/G	A/G	G/G	G/G	0.0652174	0.608696	0.326087	0	0	0	1	0	0	0.625	0.375	0	0.115385	0.884615	0	0	No feature found
235	CM010797.2	6	42974201	A	C	T		C/C	C/T	T/T	T/T	T/T	T/T	C/T	T/T	A/T	T/T	C/C	C/C	C/C	C/C	C/C	C/C	A/C	A/C	A/C	C/C	A/C	C/C	C/C	0.108696	0.565217	0.326087	0	0	0	1	0	0.125	0.5	0.375	0	0.153846	0.846154	0	0	No feature found
236	CM010797.2	6	43297619	G	A	T		A/T	A/A	A/A	A/A	A/A	A/A	A/A	A/A	A/A	A/A	A/T	A/A	A/T	A/T	A/T	A/T	G/A	G/A	A/A	T/T	G/T	A/A	A/T	0.0652174	0.717391	0.217391	0	0	1	0	0	0	0.875	0.125	0	0.115385	0.538462	0.346154	0	No feature found
237	CM010797.2	6	43954600	A	C	T		C/T	T/T	T/T	T/T	T/T	T/T	T/T	T/T	T/T	T/T	C/C	C/T	C/T	C/T	C/T	C/T	A/T	A/T	C/T	C/C	A/C	T/T	C/C	0.0652174	0.304348	0.630435	0	0	0	1	0	0	0.125	0.875	0	0.115385	0.5	0.384615	0	No feature found
238	CM010797.2	6	43955331	T	A	C		A/A	C/C	C/C	C/C	C/C	C/C	C/C	C/C	C/C	C/C	A/A	A/C	A/C	A/C	A/C	A/C	T/C	T/C	A/C	A/A	T/A	C/C	A/A	0.0652174	0.326087	0.608696	0	0	0	1	0	0	0.25	0.75	0	0.115385	0.5	0.384615	0	No feature found
239	CM010797.2	6	44528995	T	C	A		T/C	A/A	A/A	A/A	A/A	A/A	A/A	A/A	A/C	A/A	T/C	T/A	T/A	A/C	A/C	A/C	T/A	T/A	A/C	T/C	T/C	A/A	C/C	0.173913	0.23913	0.586957	0	0	0	1	0	0.125	0.25	0.625	0	0.269231	0.346154	0.384615	0	No feature found
240	CM010797.2	6	45128350	A	C	T		C/C	C/T	T/T	T/T	T/T	T/T	C/T	T/T	C/T	T/T	C/C	C/T	A/C	C/T	C/C	C/T	A/T	A/C	T/T	A/C	A/C	C/C	A/C	0.130435	0.413043	0.456522	0	0	0	1	0	0	0.625	0.375	0	0.230769	0.538462	0.230769	0	No feature found
241	CM010797.2	6	45378306	C	G	T		C/G	C/T	T/T	T/T	T/T	T/T	C/T	T/T	G/T	T/T	G/G	G/T	C/T	T/T	T/T	T/T	C/T	C/T	C/T	C/G	C/G	T/T	G/T	0.195652	0.173913	0.630435	0	0	0	1	0	0.375	0.25	0.375	0	0.230769	0.230769	0.538462	0	No feature found
242	CM010797.2	6	45378839	A	G	T		A/G	T/T	T/T	T/T	T/T	T/T	T/T	T/T	T/G	T/T	G/G	T/G	G/T	T/T	T/G	T/T	A/T	A/T	A/T	G/G	A/G	T/T	T/G	0.108696	0.23913	0.652174	0	0	0	1	0	0.125	0.25	0.625	0	0.153846	0.346154	0.5	0	No feature found
243	CM010797.2	6	46166967	T	A	G		T/A	G/A	G/G	G/G	G/G	G/G	G/A	G/G	G/G	G/G	T/A	A/A	A/A	A/A	A/A	A/A	T/A	T/A	A/A	T/A	T/A	A/A	A/A	0.130435	0.521739	0.347826	0	0	0	1	0	0.125	0.375	0.5	0	0.192308	0.807692	0	0	No feature found
244	CM010797.2	6	46773944	T	G	A		G/G	A/A	A/A	A/A	A/A	A/A	A/A	A/A	A/G	A/A	A/G	A/A	A/G	A/G	A/G	A/G	T/A	T/A	A/A	G/G	T/G	A/A	A/G	0.0652174	0.26087	0.673913	0	0	0	1	0	0	0.375	0.625	0	0.115385	0.346154	0.538462	0	No feature found
245	CM010797.2	6	46777679	A	G	T		G/T	G/G	G/G	G/G	G/G	G/G	G/G	G/G	G/G	G/G	T/T	G/G	G/G	T/T	G/T	T/T	A/G	A/G	G/G	G/G	A/T	G/G	T/T	0.0652174	0.695652	0.23913	0	0	1	0	0	0	0.875	0.125	0	0.115385	0.5	0.384615	0	No feature found
246	CM010797.2	6	46777905	T	C	G		C/C	C/G	G/G	G/G	G/G	G/G	C/G	G/G	G/G	G/G	C/C	C/C	C/C	C/G	C/C	C/G	T/G	T/C	C/G	C/C	T/C	C/C	C/C	0.0652174	0.5	0.434783	0	0	0	1	0	0	0.5	0.5	0	0.115385	0.730769	0.153846	0	No feature found
247	CM010797.2	6	47617394	A	G	C		A/G	G/C	C/C	C/C	C/C	C/C	G/C	C/C	C/C	C/C	G/C	C/C	G/C	C/G	G/C	G/C	A/C	A/C	A/C	G/G	A/G	C/C	G/C	0.108696	0.26087	0.630435	0	0	0	1	0	0.125	0.375	0.5	0	0.153846	0.346154	0.5	0	No feature found
248	CM010797.2	6	47617471	A	T	G		A/T	G/T	G/G	G/G	G/G	G/G	G/T	G/G	G/G	G/G	G/T	G/G	G/T	A/G	G/T	A/G	A/G	A/G	A/G	T/T	A/T	G/G	G/T	0.152174	0.217391	0.630435	0	0	0	1	0	0.125	0.375	0.5	0	0.230769	0.269231	0.5	0	No feature found
249	CM010797.2	6	48149646	T	C	A		C/C	C/A	A/A	A/A	A/A	A/A	C/A	A/A	C/A	A/A	C/C	C/C	A/C	C/C	C/C	C/C	T/C	T/C	C/C	A/C	T/C	C/C	C/C	0.0652174	0.565217	0.369565	0	0	0	1	0	0	0.625	0.375	0	0.115385	0.807692	0.0769231	0	Cannabis sativa uncharacterized LOC115710767 (LOC115710767), mRNA
250	CM010797.2	6	48858999	T	G	C		T/G	C/G	C/C	C/C	C/C	C/C	C/G	C/C	C/C	C/C	C/G	C/C	C/G	G/G	G/G	C/G	T/C	T/G	C/C	C/G	T/G	G/G	T/G	0.108696	0.347826	0.543478	0	0	0	1	0	0.125	0.375	0.5	0	0.153846	0.5	0.346154	0	No feature found
251	CM010797.2	6	48862122	G	C	T		G/C	C/T	T/T	T/T	T/T	T/T	T/C	T/T	C/T	T/T	C/C	C/T	C/C	C/T	C/C	C/T	G/T	G/C	C/T	C/C	G/C	C/C	G/C	0.108696	0.456522	0.434783	0	0	0	1	0	0.125	0.5	0.375	0	0.153846	0.653846	0.192308	0	No feature found
252	CM010797.2	6	50315587	A	C	T		A/C	T/T	T/T	T/T	T/T	T/T	T/T	T/T	T/T	T/T	C/C	C/T	C/C	T/T	C/C	T/T	A/T	A/C	T/T	C/C	A/C	C/C	C/C	0.0869565	0.347826	0.565217	0	0	0	1	0	0.125	0.125	0.75	0	0.115385	0.576923	0.307692	0	No feature found
253	CM010797.2	6	50972126	A	C	G		C/G	G/G	G/G	G/G	G/G	G/G	G/G	G/G	C/G	G/G	A/C	A/G	A/G	C/G	C/G	G/C	A/G	A/G	G/G	A/C	A/C	G/G	A/C	0.173913	0.195652	0.630435	0	0	0	1	0	0	0.25	0.75	0	0.307692	0.269231	0.423077	0	No feature found
254	CM010797.2	6	50989697	G	C	T		C/C	T/T	T/T	T/T	T/T	T/T	T/T	T/T	C/T	T/T	C/T	T/T	C/T	C/T	T/T	T/T	G/T	G/T	T/T	C/C	G/C	T/T	C/T	0.0652174	0.217391	0.717391	0	0	0	1	0	0	0.375	0.625	0	0.115385	0.269231	0.615385	0	No feature found
255	CM010797.2	6	51129543	A	C	G		A/C	C/G	G/G	G/G	G/G	G/G	C/G	G/G	C/G	G/G	C/C	C/G	C/C	C/G	C/C	C/G	A/G	A/C	C/G	C/C	A/C	C/C	C/C	0.0869565	0.478261	0.434783	0	0	0	1	0	0.125	0.5	0.375	0	0.115385	0.692308	0.192308	0	Cannabis sativa uncharacterized LOC115725292 (LOC115725292), ncRNA
256	CM010797.2	6	51131167	A	C	T		C/T	T/T	T/T	T/T	T/T	T/T	T/T	T/T	T/T	T/T	T/T	T/T	T/T	T/T	C/T	C/T	A/T	A/T	T/T	C/T	A/C	T/T	C/C	0.0652174	0.152174	0.782609	0	0	0	1	0	0	0.125	0.875	0	0.115385	0.230769	0.653846	0	No feature found
257	CM010797.2	6	51880949	A	T	C		T/T	T/C	C/C	C/C	C/C	C/C	T/C	C/C	C/C	C/C	T/C	A/C	T/C	A/T	T/C	A/T	A/T	T/C	A/C	T/T	T/T	C/C	T/C	0.108696	0.347826	0.543478	0	0	0	1	0	0	0.5	0.5	0	0.192308	0.461538	0.346154	0	No feature found
258	CM010797.2	6	53843496	G	C	T		C/C	C/T	T/T	T/T	T/T	T/T	C/T	T/T	C/T	T/T	C/C	C/T	C/C	T/C	C/C	T/C	G/T	G/C	C/T	C/C	G/C	C/C	C/C	0.0652174	0.5	0.434783	0	0	0	1	0	0	0.625	0.375	0	0.115385	0.692308	0.192308	0	No feature found
259	CM010797.2	6	55494597	A	C	T		C/C	C/T	T/T	T/T	T/T	T/T	C/T	T/T	T/C	T/T	C/C	C/T	C/C	C/T	C/C	C/T	T/C	C/C	C/T	C/C	C/C	C/C	C/C	0	0.565217	0.434783	0	0	0	1	0	0	0.625	0.375	0	0	0.807692	0.192308	0	No feature found
260	CM010798.2	9	14033467	T	A	C		A/C	C/C	C/C	C/C	C/C	C/C	C/C	C/C	C/C	C/C	T/C	C/C	C/C	A/A	C/A	A/A	A/C	T/C	A/A	C/A	T/A	T/C	A/A	0.0869565	0.282609	0.630435	0	0	0	1	0	0	0.125	0.875	0	0.153846	0.461538	0.384615	0	No feature found
261	CM010798.2	9	14179738	C	T	A		T/A	T/T	T/T	T/T	T/T	T/T	T/T	T/T	C/T	T/T	C/T	T/T	T/T	C/A	A/T	C/A	A/T	C/T	A/A	C/A	C/A	C/T	A/A	0.173913	0.586957	0.23913	0	0	1	0	0	0.125	0.75	0.125	0	0.269231	0.346154	0.384615	0	No feature found
262	CM010798.2	9	15428751	T	C	G		C/G	C/C	C/C	C/C	C/C	C/C	C/C	C/C	C/C	C/C	T/C	C/C	C/C	C/C	C/G	C/G	C/G	T/C	G/G	C/G	T/G	T/C	G/G	0.0869565	0.695652	0.217391	0	0	1	0	0	0	0.875	0.125	0	0.153846	0.5	0.346154	0	No feature found
263	CM010798.2	9	15712511	T	C	G		C/C	C/C	C/C	C/C	C/C	C/C	C/C	C/C	C/C	C/C	T/C	C/C	C/C	C/G	C/G	C/G	C/G	T/C	G/G	C/G	T/G	C/C	G/G	0.0652174	0.717391	0.217391	0	0	1	0	0	0	1	0	0	0.115385	0.5	0.384615	0	No feature found
264	CM010798.2	9	22685875	A	C	T		C/T	T/T	T/T	T/T	T/T	T/T	T/T	T/T	C/T	T/T	A/T	T/T	T/T	C/T	C/T	C/T	C/T	A/T	C/C	C/C	A/C	T/T	C/C	0.0652174	0.282609	0.652174	0	0	0	1	0	0	0.25	0.75	0	0.115385	0.423077	0.461538	0	No feature found
265	CM010798.2	9	32506517	A	G	T		G/T	T/T	T/T	T/T	T/T	T/T	G/G	T/T	T/T	T/T	G/T	G/T	T/T	G/T	G/G	G/T	G/T	G/G	G/G	G/G	G/G	G/T	G/G	0	0.456522	0.543478	0	0	0	1	0	0	0.375	0.625	0	0	0.692308	0.307692	0	No feature found
266	CM010798.2	9	32514913	C	G	T		G/T	T/T	T/T	T/T	T/T	T/T	C/T	T/T	T/T	T/T	G/T	C/T	T/T	G/T	C/G	G/T	C/T	C/T	G/G	G/G	C/G	C/T	G/G	0.152174	0.26087	0.586957	0	0	0	1	0	0.125	0.125	0.75	0	0.230769	0.423077	0.346154	0	Cannabis sativa uncharacterized LOC115720143 (LOC115720143), mRNA
267	CM010798.2	9	32515577	G	T	A		T/A	A/A	A/A	A/A	A/A	A/A	G/A	A/A	A/A	A/A	T/A	G/A	A/A	A/T	G/T	A/T	G/A	G/A	T/T	T/T	G/T	G/A	T/T	0.152174	0.26087	0.586957	0	0	0	1	0	0.125	0.125	0.75	0	0.230769	0.423077	0.346154	0	Cannabis sativa uncharacterized LOC115700186 (LOC115700186), mRNA
268	CM010798.2	9	32517373	C	A	T		A/T	T/T	T/T	T/T	T/T	T/T	C/T	T/T	T/T	T/T	A/T	C/T	T/T	A/T	C/A	A/T	C/T	C/T	A/A	A/A	C/A	C/T	A/A	0.152174	0.26087	0.586957	0	0	0	1	0	0.125	0.125	0.75	0	0.230769	0.423077	0.346154	0	No feature found
269	CM010798.2	9	36754083	C	T	A		T/T	A/A	A/A	A/A	A/A	A/T	A/A	A/A	T/T	A/A	T/T	T/T	T/T	T/T	T/T	T/T	T/T	T/T	T/T	T/T	T/T	A/T	T/T	0	0.652174	0.347826	0	0	0.0833333	0.916667	0	0	0.5	0.5	0	0	0.961538	0.0384615	0	No feature found
270	CM010798.2	9	37045523	T	C	G		C/G	G/G	T/G	T/G	T/G	G/G	G/C	T/G	G/G	G/G	C/G	G/G	G/G	C/G	C/G	C/G	T/G	C/G	C/C	C/C	C/C	G/G	C/C	0.108696	0.326087	0.565217	0	0.333333	0	0.666667	0	0	0.25	0.75	0	0.0384615	0.5	0.461538	0	No feature found
271	CM010798.2	9	37188693	A	C	G		C/G	G/G	A/G	G/G	G/G	G/G	G/G	A/G	G/G	G/G	C/G	G/G	G/G	C/G	C/G	C/G	A/G	A/C	C/C	C/C	C/C	C/G	C/C	0.0869565	0.326087	0.586957	0	0.166667	0	0.833333	0	0	0.125	0.875	0	0.0769231	0.538462	0.384615	0	Cannabis sativa uncharacterized LOC115700231 (LOC115700231), mRNA
272	CM010798.2	9	38957492	T	A	G		A/G	G/G	G/G	G/G	G/G	G/G	A/G	G/G	G/G	G/G	A/G	G/G	G/G	A/G	A/G	A/G	A/A	A/G	A/A	A/A	A/G	G/G	A/A	0	0.347826	0.652174	0	0	0	1	0	0	0.25	0.75	0	0	0.538462	0.461538	0	No feature found
273	CM010798.2	9	39833432	T	A	G		A/G	A/A	A/A	A/A	A/A	A/A	A/A	A/A	A/A	A/A	A/G	A/A	A/A	A/G	A/G	A/G	G/G	A/A	G/G	G/G	A/G	A/G	G/G	0	0.673913	0.326087	0	0	1	0	0	0	0.875	0.125	0	0	0.461538	0.538462	0	No feature found
274	CM010798.2	9	39867420	T	C	G		C/G	G/G	T/G	T/G	T/G	G/G	G/G	T/G	G/G	G/G	C/G	G/G	G/G	C/G	C/G	C/G	T/C	C/G	C/C	C/C	C/C	C/G	C/C	0.108696	0.347826	0.543478	0	0.333333	0	0.666667	0	0	0.125	0.875	0	0.0384615	0.576923	0.384615	0	No feature found
275	CM010798.2	9	41094104	C	A	T		A/A	T/T	T/A	T/T	T/T	T/T	T/T	A/T	T/T	T/T	A/T	A/A	A/T	A/A	A/A	A/A	A/A	C/A	A/A	A/A	A/T	A/A	A/A	0.0217391	0.565217	0.413043	0	0	0.166667	0.833333	0	0	0.25	0.75	0	0.0384615	0.846154	0.115385	0	Cannabis sativa uncharacterized LOC115709553 (LOC115709553), mRNA
276	CM010798.2	9	41113417	T	C	G		C/G	C/C	T/C	C/C	C/C	C/C	C/C	T/C	C/G	C/C	G/G	C/C	C/G	C/G	G/C	C/G	T/G	T/G	G/G	G/G	G/G	C/G	G/G	0.0869565	0.5	0.413043	0	0.166667	0.833333	0	0	0	0.75	0.25	0	0.0769231	0.269231	0.653846	0	No feature found
277	CM010798.2	9	41113623	T	C	A		C/A	C/C	C/C	C/C	C/C	C/C	C/C	C/C	C/A	C/C	A/A	C/C	C/A	C/A	A/C	C/A	C/A	T/A	A/A	A/A	A/A	C/A	A/A	0.0217391	0.565217	0.413043	0	0	1	0	0	0	0.75	0.25	0	0.0384615	0.307692	0.653846	0	No feature found
278	CM010798.2	9	41118452	A	G	T		G/G	T/T	T/G	T/G	T/G	T/T	G/G	T/G	T/G	T/T	G/G	T/G	T/G	T/G	G/G	T/G	G/G	A/G	G/G	G/G	G/G	T/G	G/G	0.0217391	0.630435	0.347826	0	0	0.333333	0.666667	0	0	0.625	0.375	0	0.0384615	0.769231	0.192308	0	No feature found
279	CM010798.2	9	41122286	G	A	C		A/C	C/C	G/C	C/C	C/C	C/C	C/C	G/C	A/C	C/C	A/A	C/C	A/C	A/C	A/C	A/C	G/A	G/A	A/A	A/A	A/A	A/C	A/A	0.0869565	0.413043	0.5	0	0.166667	0	0.833333	0	0	0.25	0.75	0	0.0769231	0.653846	0.269231	0	No feature found
280	CM010798.2	9	41123073	T	A	C		A/C	C/C	C/C	C/C	C/C	C/C	C/C	C/C	A/C	C/C	A/A	C/C	A/C	A/C	C/A	A/C	C/A	T/A	A/A	A/A	A/A	A/C	A/A	0.0217391	0.413043	0.565217	0	0	0	1	0	0	0.25	0.75	0	0.0384615	0.653846	0.307692	0	No feature found
281	CM010798.2	9	41123369	A	G	C	T	G/C	G/G	A/G	G/G	G/G	G/G	G/G	A/G	G/T	G/G	C/T	G/G	G/T	G/C	G/C	G/C	A/T	A/C	C/C	C/C	C/C	G/T	C/C	0.0869565	0.5	0.304348	0.108696	0.166667	0.833333	0	0	0	0.75	0.125	0.125	0.0769231	0.269231	0.5	0.153846	No feature found
282	CM010798.2	9	41123601	T	G	A		G/G	A/A	A/A	A/A	A/A	A/A	A/A	A/A	A/A	A/A	A/G	A/A	A/A	G/A	G/A	G/A	A/A	T/A	G/G	G/G	A/G	A/A	G/G	0.0217391	0.282609	0.695652	0	0	0	1	0	0	0.25	0.75	0	0.0384615	0.423077	0.538462	0	No feature found
283	CM010798.2	9	44157018	T	G	A		T/G	G/G	G/G	G/G	G/G	G/G	G/G	G/G	G/G	G/G	T/G	G/G	G/G	T/A	G/A	T/A	G/G	T/G	T/A	T/A	T/A	G/G	T/A	0.195652	0.652174	0.152174	0	0	1	0	0	0.125	0.875	0	0	0.307692	0.423077	0.269231	0	No feature found
284	CM010798.2	9	47094353	G	A	T		A/A	T/T	T/T	A/T	A/T	T/T	A/A	T/T	A/A	T/T	A/A	A/A	A/A	A/A	A/A	A/A	G/A	G/A	A/A	A/A	A/A	G/A	A/A	0.0652174	0.673913	0.26087	0	0	0.166667	0.833333	0	0	0.75	0.25	0	0.115385	0.884615	0	0	No feature found
285	CM010798.2	9	47441879	G	T	C		T/T	C/C	C/C	C/T	C/T	C/T	T/T	C/C	C/T	C/C	T/T	C/T	T/T	T/T	T/T	T/T	G/T	G/T	T/T	T/T	T/T	C/T	T/T	0.0434783	0.652174	0.304348	0	0	0.25	0.75	0	0	0.625	0.375	0	0.0769231	0.846154	0.0769231	0	No feature found
286	CM010799.2	7	52548310	T	G	A		G/A	A/A	A/A	A/A	A/A	A/A	A/A	A/A	A/A	A/A	G/A	G/G	T/A	A/A	G/G	A/A	G/A	G/A	G/G	T/G	G/G	A/A	G/A	0.0434783	0.304348	0.652174	0	0	0	1	0	0	0.125	0.875	0	0.0769231	0.5	0.423077	0	No feature found
287	CM010799.2	7	52571270	T	G	A		G/G	A/G	A/A	A/A	A/A	A/G	A/G	A/A	A/A	A/A	G/G	G/G	G/G	A/G	G/G	A/G	A/G	G/G	G/G	G/G	G/G	G/G	G/G	0	0.608696	0.391304	0	0	0.0833333	0.916667	0	0	0.5	0.5	0	0	0.884615	0.115385	0	No feature found
288	CM010799.2	7	52571381	C	A	G		A/A	G/G	G/G	G/G	G/G	G/G	G/G	G/G	A/G	G/G	A/G	A/A	A/G	G/G	A/A	G/G	A/A	A/A	A/A	A/A	A/A	G/G	A/A	0	0.456522	0.543478	0	0	0	1	0	0	0.375	0.625	0	0	0.692308	0.307692	0	Cannabis sativa uncharacterized LOC115696780 (LOC115696780), mRNA
289	CM010799.2	7	52572107	T	C	A		C/C	C/A	A/A	A/A	A/A	C/C	C/A	A/A	C/A	A/A	C/C	C/C	C/C	C/C	C/C	A/C	C/C	C/C	C/C	C/C	C/C	C/C	C/C	0	0.695652	0.304348	0	0	0.166667	0.833333	0	0	0.625	0.375	0	0	0.961538	0.0384615	0	No feature found
290	CM010799.2	7	52573924	G	A	T		A/T	T/A	A/A	A/A	A/A	T/A	T/A	A/A	A/A	A/A	T/A	T/T	A/A	A/T	T/T	A/T	T/T	A/T	T/T	T/A	T/T	T/T	T/T	0	0.5	0.5	0	0	0.916667	0.0833333	0	0	0.625	0.375	0	0	0.269231	0.730769	0	No feature found
291	CM010799.2	7	52574082	A	T	G		T/G	T/T	T/T	T/T	T/T	T/T	T/T	T/T	T/T	T/T	G/G	G/G	T/T	G/T	G/G	G/T	A/G	T/G	G/G	T/G	G/G	G/G	T/G	0.0217391	0.565217	0.413043	0	0	1	0	0	0	0.875	0.125	0	0.0384615	0.269231	0.692308	0	No feature found
292	CM010799.2	7	54893631	G	A	T		G/A	G/T	T/T	T/T	T/T	G/T	G/T	T/T	G/T	T/T	A/T	A/A	G/T	G/T	A/A	G/T	A/T	G/A	A/A	G/A	A/A	T/T	G/A	0.23913	0.304348	0.456522	0	0.0833333	0	0.916667	0	0.5	0.125	0.375	0	0.230769	0.5	0.269231	0	No feature found
293	CM010799.2	7	55226008	T	A	C		A/A	C/C	C/C	C/C	C/C	C/C	C/C	C/C	C/A	C/C	A/A	A/A	A/C	C/C	A/A	C/C	A/C	A/A	A/A	A/C	A/A	A/A	A/C	0	0.456522	0.543478	0	0	0	1	0	0	0.375	0.625	0	0	0.692308	0.307692	0	No feature found
294	CM010791.2	10	13532457	A	T	C		T/T	C/C	T/C	C/C	C/C	C/C	C/C	T/C	C/C	T/C	T/T	T/T	C/T	T/T	T/T	T/T	T/T	T/T	T/T	T/T	T/T	C/C	T/T	0	0.608696	0.391304	0	0	0.25	0.75	0	0	0.25	0.75	0	0	0.884615	0.115385	0	No feature found
295	CM010791.2	10	13535466	G	T	A		T/T	A/A	A/T	G/A	G/A	A/A	G/A	A/T	G/A	A/T	T/T	T/T	G/T	T/T	T/T	T/T	T/T	T/T	T/T	T/T	T/T	A/A	T/T	0.108696	0.608696	0.282609	0	0.166667	0.25	0.583333	0	0.25	0.25	0.5	0	0.0384615	0.884615	0.0769231	0	No feature found
296	CM010791.2	10	16929689	T	A	C		A/C	A/C	A/A	A/A	A/A	A/A	A/C	A/A	A/C	A/A	C/C	A/C	C/C	A/C	C/C	A/C	T/A	T/C	A/C	C/C	T/C	C/C	C/C	0.0652174	0.456522	0.478261	0	0	1	0	0	0	0.5	0.5	0	0.115385	0.192308	0.692308	0	Cannabis sativa uncharacterized LOC115699833 (LOC115699833), mRNA
297	CM010791.2	10	17073219	C	T	G		C/T	T/T	C/T	C/T	C/T	G/T	C/T	C/T	G/T	C/T	G/G	C/G	G/T	G/G	G/G	G/G	G/G	G/G	C/G	G/G	G/G	G/G	G/G	0.195652	0.26087	0.543478	0	0.416667	0.5	0.0833333	0	0.25	0.625	0.125	0	0.0769231	0.0384615	0.884615	0	No feature found
298	CM010791.2	10	17082048	G	T	C		G/T	T/T	G/T	G/T	G/T	T/C	G/T	G/T	T/T	G/T	C/C	G/C	T/C	C/C	C/C	C/C	C/C	C/C	G/C	C/C	C/C	C/C	C/C	0.195652	0.282609	0.521739	0	0.416667	0.5	0.0833333	0	0.25	0.75	0	0	0.0769231	0.0384615	0.884615	0	No feature found
299	CM010791.2	10	17916464	A	G	T		G/T	G/G	G/G	G/G	G/G	G/G	G/G	G/G	A/G	G/G	T/G	T/G	A/G	T/G	T/T	T/G	T/T	T/T	T/G	T/T	A/T	G/G	T/T	0.0652174	0.565217	0.369565	0	0	1	0	0	0.125	0.75	0.125	0	0.0769231	0.307692	0.615385	0	No feature found
300	CM010791.2	10	19123249	G	C	T		G/C	T/T	G/T	C/T	C/T	G/T	C/T	G/T	G/T	G/T	C/C	C/C	G/C	C/C	C/C	C/C	C/C	C/C	G/C	C/C	C/C	C/C	C/C	0.173913	0.608696	0.217391	0	0.333333	0.166667	0.5	0	0.25	0.25	0.5	0	0.0769231	0.923077	0	0	No feature found
301	CM010791.2	10	19573663	G	T	A		G/T	T/T	G/T	T/T	T/T	T/T	T/T	G/T	G/T	G/T	A/T	A/T	G/T	A/T	A/A	A/T	A/A	A/A	G/A	A/A	A/T	T/T	A/A	0.152174	0.5	0.347826	0	0.25	0.75	0	0	0.25	0.75	0	0	0.0769231	0.307692	0.615385	0	No feature found
302	CM010791.2	10	20106100	T	C	A		T/C	A/A	T/A	T/A	T/A	C/A	T/A	T/A	T/A	T/A	C/A	C/A	T/A	C/A	C/C	C/A	C/C	C/C	C/A	C/C	C/C	C/C	C/C	0.195652	0.456522	0.347826	0	0.416667	0.0833333	0.5	0	0.375	0.125	0.5	0	0.0384615	0.730769	0.230769	0	No feature found
303	CM010791.2	10	20108142	C	T	A		C/T	A/A	C/A	C/A	C/A	A/A	C/A	C/A	C/A	C/A	A/T	A/T	C/A	A/T	T/T	A/T	T/T	T/T	A/T	T/T	T/T	A/A	T/T	0.195652	0.391304	0.413043	0	0.416667	0	0.583333	0	0.375	0.125	0.5	0	0.0384615	0.653846	0.307692	0	No feature found
304	CM010791.2	10	25274604	A	T	G		T/T	G/G	G/G	G/G	G/G	G/G	G/G	G/G	G/T	G/G	A/G	A/T	A/T	A/G	T/T	A/G	T/T	T/T	A/G	A/T	G/T	G/G	A/T	0.173913	0.304348	0.521739	0	0	0	1	0	0	0.375	0.625	0	0.307692	0.423077	0.269231	0	No feature found
305	AGQN03000033.1	Unplaced	488770	A	C	T		C/T	C/T	A/T	C/T	C/T	A/T	C/T	A/T	C/T	A/T	C/C	A/C	C/C	C/C	C/C	C/C	C/C	C/C	A/C	C/C	C/C	A/C	C/C	0.152174	0.630435	0.217391	0	0.333333	0.166667	0.5	0	0	0.5	0.5	0	0.115385	0.884615	0	0	No feature found
306	AGQN03000068.1	Unplaced	44626	A	C	T		C/T	C/C	C/C	C/C	C/C	C/C	C/C	C/C	C/C	C/C	A/C	C/C	C/C	C/T	C/T	C/T	C/T	A/C	T/T	C/T	A/T	C/C	T/T	0.0652174	0.695652	0.23913	0	0	1	0	0	0	0.875	0.125	0	0.115385	0.5	0.384615	0	No feature found
307	AGQN03000091.1	Unplaced	21260	A	C	T		A/C	C/C	A/C	C/C	C/C	C/C	C/C	A/C	A/C	A/C	C/T	C/T	A/C	T/C	T/T	C/T	T/T	T/T	A/T	T/T	T/C	C/C	T/T	0.152174	0.5	0.347826	0	0.25	0.75	0	0	0.25	0.75	0	0	0.0769231	0.307692	0.615385	0	No feature found
308	AGQN03000217.1	Unplaced	177641	C	T	G		C/T	G/T	G/G	G/G	G/G	G/G	G/T	G/G	G/G	G/G	G/T	G/G	G/G	G/G	G/T	G/G	C/G	C/G	G/G	T/T	C/T	G/G	C/T	0.108696	0.195652	0.695652	0	0	0	1	0	0.125	0.375	0.5	0	0.153846	0.230769	0.615385	0	No feature found
309	AGQN03000280.1	Unplaced	71530	G	T	C		T/T	G/C	C/C	C/C	C/C	C/C	G/C	C/C	C/C	C/C	T/T	T/C	C/T	C/T	C/T	C/T	G/C	G/C	C/T	T/T	G/T	C/C	G/T	0.130435	0.304348	0.565217	0	0	0	1	0	0.25	0.25	0.5	0	0.153846	0.461538	0.384615	0	No feature found
310	AGQN03000280.1	Unplaced	71534	A	C	T		C/C	A/T	T/T	T/T	T/T	T/T	A/T	T/T	T/T	T/T	C/C	C/C	C/C	C/C	C/C	C/C	A/C	A/C	C/C	C/C	A/C	C/C	A/C	0.130435	0.521739	0.347826	0	0	0	1	0	0.25	0.25	0.5	0	0.153846	0.846154	0	0	No feature found
311	AGQN03000280.1	Unplaced	71667	T	A	G		A/A	T/G	G/G	G/G	G/G	G/G	T/G	G/G	A/G	G/G	A/A	A/G	A/G	A/G	A/G	A/G	T/G	T/G	A/G	A/A	T/A	G/G	T/A	0.130435	0.326087	0.543478	0	0	0	1	0	0.25	0.375	0.375	0	0.153846	0.461538	0.384615	0	No feature found
312	AGQN03000280.1	Unplaced	71791	A	T	C		T/T	A/C	C/C	C/C	C/C	C/C	A/C	C/C	A/C	C/C	T/T	C/T	T/C	C/T	T/C	T/C	A/C	A/C	T/C	T/T	A/T	C/C	A/T	0.152174	0.304348	0.543478	0	0	0	1	0	0.375	0.25	0.375	0	0.153846	0.461538	0.384615	0	No feature found
313	AGQN03000280.1	Unplaced	75769	G	T	A		T/T	G/A	A/A	A/A	A/A	A/A	G/A	A/A	A/T	A/A	G/T	G/A	G/A	A/T	A/T	A/T	G/A	G/A	G/A	G/T	G/T	A/A	G/T	0.23913	0.217391	0.543478	0	0	0	1	0	0.25	0.375	0.375	0	0.346154	0.269231	0.384615	0	No feature found
314	AGQN03000280.1	Unplaced	86833	G	T	A		T/T	G/A	A/A	A/A	A/A	A/A	G/A	A/A	A/T	A/A	T/T	T/T	T/T	T/T	T/T	T/T	G/T	G/T	T/T	T/T	G/T	T/T	G/T	0.130435	0.543478	0.326087	0	0	0	1	0	0.25	0.375	0.375	0	0.153846	0.846154	0	0	No feature found
315	AGQN03000280.1	Unplaced	86862	A	C	T		C/C	A/T	T/T	T/T	T/T	T/T	A/T	T/T	T/C	T/T	C/C	T/C	C/C	T/C	T/C	T/C	A/T	A/T	C/T	C/C	A/C	T/T	A/C	0.130435	0.347826	0.521739	0	0	0	1	0	0.25	0.375	0.375	0	0.153846	0.5	0.346154	0	No feature found
316	AGQN03000280.1	Unplaced	89765	G	A	C		A/C	G/C	C/C	C/C	C/C	C/C	G/C	C/C	A/C	C/C	G/C	G/A	G/A	A/C	A/A	A/C	G/A	G/A	A/C	G/C	G/A	A/A	G/A	0.217391	0.326087	0.456522	0	0	0	1	0	0.25	0.25	0.5	0	0.307692	0.5	0.192308	0	No feature found
317	AGQN03000265.1	Unplaced	261070	T	A	G		A/G	G/G	G/G	G/G	G/G	G/G	G/G	G/G	G/G	G/G	T/G	G/G	G/G	A/G	G/A	A/G	G/G	A/G	A/A	A/A	A/A	G/G	A/A	0.0217391	0.282609	0.695652	0	0	0	1	0	0	0.125	0.875	0	0.0384615	0.461538	0.5	0	Cannabis sativa uncharacterized LOC115713657 (LOC115713657), mRNA
318	AGQN03000265.1	Unplaced	261999	A	C	G		C/C	G/G	G/G	G/G	G/G	C/G	C/C	G/G	C/C	G/G	A/C	C/G	C/C	C/C	C/G	C/C	C/G	C/C	C/C	C/C	C/C	C/G	C/C	0.0217391	0.608696	0.369565	0	0	0.0833333	0.916667	0	0	0.75	0.25	0	0.0384615	0.807692	0.153846	0	No feature found
319	AGQN03000263.1	Unplaced	320373	A	T	C		T/T	C/C	C/C	C/C	C/C	C/C	C/C	C/C	C/C	C/C	C/C	T/C	C/C	C/C	T/C	C/C	C/C	T/T	C/T	C/C	T/T	C/C	T/T	0	0.23913	0.76087	0	0	0	1	0	0	0.25	0.75	0	0	0.346154	0.653846	0	No feature found
320	AGQN03000312.1	Unplaced	184033	G	T	C		G/T	C/C	G/C	C/C	C/C	C/T	C/T	G/C	G/C	G/C	C/T	T/T	G/C	T/T	T/T	C/T	G/T	T/T	C/T	T/T	T/T	T/T	T/T	0.152174	0.5	0.347826	0	0.25	0.0833333	0.666667	0	0.25	0.25	0.5	0	0.0769231	0.769231	0.153846	0	No feature found
321	AGQN03000312.1	Unplaced	202234	A	C	T		A/C	T/T	A/T	T/T	T/T	T/T	T/T	A/T	A/T	A/T	C/T	C/T	A/T	C/T	T/T	C/T	A/T	C/C	C/T	C/T	C/C	T/T	C/C	0.152174	0.282609	0.565217	0	0.25	0	0.75	0	0.25	0.125	0.625	0	0.0769231	0.461538	0.461538	0	No feature found
322	AGQN03000312.1	Unplaced	250265	G	T	C		G/T	C/C	G/C	T/C	T/C	C/C	T/C	G/C	G/C	G/C	T/C	T/C	G/C	T/C	T/T	T/C	G/T	T/T	T/C	T/T	T/T	C/C	T/T	0.152174	0.434783	0.413043	0	0.25	0.166667	0.583333	0	0.25	0.25	0.5	0	0.0769231	0.615385	0.307692	0	No feature found
323	AGQN03000842.1	Unplaced	147235	T	A	C		A/A	A/A	A/A	A/A	A/A	A/A	A/A	A/A	A/A	A/A	C/A	C/C	A/A	A/A	C/C	A/A	T/C	T/C	T/A	C/A	C/A	A/A	T/C	0.0869565	0.695652	0.217391	0	0	1	0	0	0	1	0	0	0.153846	0.461538	0.384615	0	No feature found
324	AGQN03000949.1	Unplaced	109762	G	T	A		T/T	A/A	A/A	G/A	G/A	A/A	A/T	A/A	A/T	A/A	A/T	G/A	G/T	A/T	G/A	A/T	A/T	G/T	G/A	T/T	T/T	A/T	A/T	0.152174	0.347826	0.5	0	0.166667	0	0.833333	0	0	0.5	0.5	0	0.192308	0.461538	0.346154	0	No feature found
325	AGQN03001075.1	Unplaced	66627	T	C	A		C/A	A/A	C/A	A/A	A/A	A/C	A/A	C/A	T/A	C/A	C/A	C/C	T/A	C/A	C/C	C/A	C/C	C/C	C/C	C/C	C/C	C/C	C/C	0.0434783	0.565217	0.391304	0	0	0.333333	0.666667	0	0.125	0.125	0.75	0	0.0384615	0.807692	0.153846	0	Cannabis sativa putative disease resistance protein At3g14460 (LOC115721882), transcript variant X4, mRNA
326	AGQN03001204.1	Unplaced	182996	A	T	G		T/T	G/G	G/G	A/G	G/G	G/G	G/G	G/G	G/G	G/G	G/T	G/T	A/G	G/G	G/T	G/G	G/T	G/G	G/T	G/T	T/T	G/G	A/T	0.0652174	0.23913	0.695652	0	0.0833333	0	0.916667	0	0	0.25	0.75	0	0.0769231	0.346154	0.576923	0	Cannabis sativa uncharacterized LOC115701557 (LOC115701557), ncRNA
327	AGQN03001506.1	Unplaced	128482	G	A	C		G/A	A/C	C/C	C/C	C/C	C/C	A/C	C/C	C/A	C/C	A/A	G/A	A/A	G/A	A/A	G/A	G/A	G/A	G/A	A/A	G/A	A/A	A/A	0.173913	0.5	0.326087	0	0	0	1	0	0.125	0.5	0.375	0	0.269231	0.730769	0	0	No feature found
328	AGQN03001660.1	Unplaced	43216	C	G	T		G/G	G/T	T/T	T/T	T/T	T/T	G/T	T/T	C/T	T/T	G/T	T/T	C/G	C/T	G/G	C/T	C/T	C/G	G/T	C/G	C/G	G/G	G/T	0.173913	0.326087	0.5	0	0	0	1	0	0.125	0.5	0.375	0	0.269231	0.423077	0.307692	0	No feature found
329	AGQN03001660.1	Unplaced	43508	A	C	T		C/C	C/T	T/T	T/T	T/T	T/T	C/T	T/T	A/T	T/T	C/T	T/T	A/C	A/T	C/C	A/T	A/T	A/C	C/T	A/C	A/C	C/C	C/T	0.173913	0.326087	0.5	0	0	0	1	0	0.125	0.5	0.375	0	0.269231	0.423077	0.307692	0	No feature found
330	AGQN03001660.1	Unplaced	44086	G	T	A		T/T	A/T	A/A	A/A	A/A	A/A	A/T	A/A	G/A	A/A	A/T	A/A	G/T	G/A	T/T	G/A	G/A	G/T	A/T	G/T	G/T	T/T	A/T	0.173913	0.326087	0.5	0	0	0	1	0	0.125	0.5	0.375	0	0.269231	0.423077	0.307692	0	No feature found
331	AGQN03001736.1	Unplaced	11595	T	C	A		C/C	A/A	A/A	A/A	A/A	A/A	A/A	A/A	A/A	A/A	A/C	A/C	A/A	A/A	A/C	A/A	A/C	A/A	A/C	A/C	C/C	A/A	C/C	0	0.26087	0.73913	0	0	0	1	0	0	0.25	0.75	0	0	0.384615	0.615385	0	No feature found
332	AGQN03001798.1	Unplaced	58541	G	T	C		G/T	C/C	C/C	C/C	C/C	C/C	C/C	C/C	C/C	C/C	T/T	C/T	C/C	C/C	C/C	C/C	G/C	G/C	G/C	C/T	G/T	C/C	C/T	0.108696	0.152174	0.73913	0	0	0	1	0	0.125	0.125	0.75	0	0.153846	0.230769	0.615385	0	No feature found
333	AGQN03001922.1	Unplaced	82509	A	C	T		A/C	T/T	T/T	T/T	T/T	T/T	A/T	T/T	T/T	T/T	C/C	A/T	A/T	A/C	A/T	A/C	A/T	C/C	C/T	A/C	A/C	C/C	C/T	0.217391	0.282609	0.5	0	0	0	1	0	0.25	0.125	0.625	0	0.307692	0.461538	0.230769	0	No feature found
334	AGQN03002575.1	Unplaced	48371	A	C	G		A/C	C/G	G/G	C/G	C/G	G/G	G/G	G/G	A/G	G/G	C/G	C/C	C/G	A/G	C/C	A/G	A/C	A/C	C/C	C/G	C/C	G/G	C/C	0.130435	0.413043	0.456522	0	0	0.166667	0.833333	0	0.25	0.25	0.5	0	0.153846	0.576923	0.269231	0	No feature found
335	AGQN03003430.1	Unplaced	14483	G	C	T		C/C	C/T	T/T	T/T	T/T	T/T	C/T	T/T	C/T	T/T	G/C	G/C	C/C	G/C	C/C	G/C	G/C	C/C	G/C	G/C	C/C	C/C	C/C	0.152174	0.521739	0.326087	0	0	0	1	0	0	0.625	0.375	0	0.269231	0.730769	0	0	No feature found
336	AGQN03003430.1	Unplaced	15417	C	G	A		G/G	A/G	A/A	A/A	A/A	A/A	A/G	A/A	C/A	A/A	C/G	C/G	G/G	C/G	G/G	C/G	C/G	G/G	C/G	C/G	G/G	G/G	G/G	0.173913	0.5	0.326087	0	0	0	1	0	0.125	0.5	0.375	0	0.269231	0.730769	0	0	No feature found
337	AGQN03004192.1	Unplaced	9538	A	T	C		T/T	C/T	C/C	C/C	C/C	C/C	C/T	C/C	A/C	C/C	T/T	T/T	T/T	T/T	T/T	T/T	A/T	A/T	T/T	T/T	A/T	T/T	T/T	0.0869565	0.586957	0.326087	0	0	0	1	0	0.125	0.5	0.375	0	0.115385	0.884615	0	0	No feature found
338	AGQN03004903.1	Unplaced	14751	T	C	A		C/C	T/A	A/A	A/A	A/A	A/A	T/A	A/A	A/C	A/A	C/C	C/C	C/C	C/C	C/C	C/C	T/C	T/C	C/C	C/C	T/C	C/C	C/C	0.108696	0.565217	0.326087	0	0	0	1	0	0.25	0.375	0.375	0	0.115385	0.884615	0	0	No feature found
339	AGQN03005444.1	Unplaced	15284	T	C	G		C/C	T/G	G/G	G/G	G/G	G/G	T/G	G/G	T/C	G/G	C/C	C/C	C/C	T/C	C/G	T/C	T/C	T/C	C/C	C/C	T/G	C/C	T/C	0.195652	0.456522	0.347826	0	0	0	1	0	0.375	0.375	0.25	0	0.230769	0.692308	0.0769231	0	No feature found
340	AGQN03005974.1	Unplaced	13590	G	A	T		A/A	G/T	T/T	T/T	T/T	T/T	G/T	T/T	T/T	T/T	G/A	A/A	A/A	A/A	A/A	A/A	G/A	G/A	A/A	G/A	G/A	A/A	A/A	0.152174	0.5	0.347826	0	0	0	1	0	0.25	0.25	0.5	0	0.192308	0.807692	0	0	No feature found
341	AGQN03005974.1	Unplaced	14419	T	G	C		G/G	T/C	C/C	C/C	C/C	C/C	T/C	C/C	C/C	C/C	T/G	G/G	G/G	G/G	G/G	G/G	T/G	T/G	G/G	T/G	T/G	G/G	G/G	0.152174	0.5	0.347826	0	0	0	1	0	0.25	0.25	0.5	0	0.192308	0.807692	0	0	No feature found
342	AGQN03005974.1	Unplaced	15987	T	A	G		A/A	T/G	G/G	G/G	G/G	G/G	T/G	G/G	G/G	G/G	T/A	A/A	A/A	A/A	A/A	A/A	T/A	T/A	A/A	T/A	T/A	A/A	A/A	0.152174	0.5	0.347826	0	0	0	1	0	0.25	0.25	0.5	0	0.192308	0.807692	0	0	Cannabis sativa uncharacterized LOC115720196 (LOC115720196), mRNA
343	AGQN03002940.1	Unplaced	447	A	G	C		G/G	C/C	C/C	C/G	C/G	C/C	C/C	C/C	C/C	C/C	C/G	G/G	C/C	C/G	G/G	G/G	C/G	C/G	C/G	G/G	G/G	G/G	G/G	0	0.5	0.5	0	0	0.166667	0.833333	0	0	0.25	0.75	0	0	0.730769	0.269231	0	No feature found
344	AGQN03006766.1	Unplaced	19730	C	A	G		A/A	A/G	G/G	G/G	G/G	G/G	A/G	G/G	A/G	G/G	A/A	G/G	A/A	A/G	A/A	A/G	C/G	C/A	A/G	A/A	C/A	A/A	A/A	0.0652174	0.478261	0.456522	0	0	0	1	0	0	0.625	0.375	0	0.115385	0.653846	0.230769	0	No feature found
