# Supplementary material for: Classification of cannabis strains in the Canadian market with discriminant analysis of principal components using genome-wide single nucleotide polymorphisms
Source: PLoS One. 2021 Jun 28;16(6):e0253387. doi: 10.1371/journal.pone.0253387 (PMC8238227; doi:10.1371/journal.pone.0253387)
Supplement: S2 Table — (XLSX) [file pone.0253387.s003.xlsx]

## Sheet: Sheet1
(Clusters) Genotypes	SNP1-REF	SNP1-ALT1	SNP1-ALT2	SNP2-REF	SNP2-ALT1	SNP2-ALT2	SNP3-ALT1	SNP3-ALT2	SNP4-REF	SNP4-ALT1	SNP4-ALT2	SNP5-REF	SNP5-ALT1	SNP5-ALT2	SNP6-REF	SNP6-ALT1	SNP6-ALT2	SNP7-REF	SNP7-ALT1	SNP7-ALT2	SNP8-REF	SNP8-ALT1	SNP8-ALT2	SNP9-REF	SNP9-ALT1	SNP9-ALT2	SNP10-REF	SNP10-ALT1	SNP10-ALT2	SNP11-ALT1	SNP11-ALT2	SNP12-REF	SNP12-ALT1	SNP12-ALT2	SNP13-REF	SNP13-ALT1	SNP13-ALT2	SNP14-REF	SNP14-ALT1	SNP14-ALT2	SNP15-REF	SNP15-ALT1	SNP15-ALT2	SNP16-REF	SNP16-ALT1	SNP16-ALT2	SNP16-ALT3	SNP17-ALT1	SNP17-ALT2
(C4) 1-BALANCED	0	2	0	0	1	1	1	1	0	2	0	0	2	0	0	2	0	0	2	0	0	2	0	0	2	0	0	2	0	2	0	0	2	0	0	2	0	1	1	0	1	1	0	0	2	0	0	2	0
(C2) 2-BALANCED	0	0	2	0	0	2	2	0	0	0	2	0	0	2	0	0	2	0	0	2	0	0	2	0	0	2	0	2	0	0	2	0	0	2	0	0	2	0	0	2	0	0	2	0	0	2	0	0	2
(C1) 3-CBD	0	0	2	0	2	0	2	0	0	0	2	0	0	2	0	0	2	0	0	2	0	0	2	0	0	2	1	0	1	0	2	0	0	2	0	0	2	0	0	2	0	0	2	0	0	1	1	0	2
(C1) 4-CBD	1	0	1	0	2	0	2	0	0	0	2	0	0	2	0	0	2	0	0	2	0	1	1	0	0	2	1	0	1	0	2	0	0	2	0	0	2	0	0	2	0	0	2	0	0	0	2	0	2
(C1) 5-CBD	1	0	1	0	2	0	2	0	0	0	2	0	0	2	0	0	2	0	0	2	0	1	1	0	0	2	1	0	1	0	2	0	0	2	0	0	2	0	0	2	0	0	2	0	0	0	2	0	2
(C1) 6-CBD	1	0	1	0	2	0	2	0	1	0	1	1	0	1	1	0	1	1	0	1	1	0	1	1	0	1	1	0	1	1	1	1	0	1	1	0	1	1	0	1	1	0	1	1	0	0	1	0	2
(C2) 7-BALANCED	0	0	2	0	1	1	1	1	0	0	2	0	0	2	0	0	2	0	0	2	0	1	1	0	0	2	0	2	0	0	2	0	0	2	0	0	2	0	0	2	0	0	2	0	0	1	1	0	2
(C1) 8-CBD	0	0	2	0	2	0	2	0	0	0	2	0	0	2	0	0	2	0	0	2	0	0	2	0	0	2	1	0	1	0	2	0	0	2	0	0	2	0	0	2	0	0	2	0	0	1	1	0	2
(C2) 9-BALANCED	1	0	1	0	0	2	2	0	1	0	1	1	0	1	1	0	1	1	0	1	1	0	1	1	0	1	1	1	0	1	1	0	1	1	1	0	1	0	1	1	1	1	0	0	1	1	0	0	2
(C1) 10-CBD	0	0	2	0	2	0	2	0	0	0	2	0	0	2	0	0	2	0	0	2	0	0	2	0	0	2	1	0	1	0	2	0	0	2	0	0	2	0	0	2	0	0	2	0	0	0	2	0	2
(C4) 11-THC	0	2	0	0	0	2	0	2	1	0	1	1	0	1	1	0	1	1	0	1	0	2	0	0	1	1	0	2	0	1	1	0	1	1	0	1	1	1	1	0	1	1	0	0	1	0	1	1	1
(C5) 12-THC	0	2	0	0	2	0	2	0	1	1	0	1	1	0	1	1	0	1	1	0	1	1	0	1	1	0	1	1	0	2	0	1	1	0	1	1	0	1	1	0	1	1	0	1	1	0	0	1	1
(C3) 13-THC	0	2	0	0	2	0	2	0	1	0	1	1	0	1	1	0	1	1	0	1	1	1	0	1	0	1	1	1	0	1	1	1	0	1	1	0	1	1	0	1	1	0	1	1	0	0	1	0	2
(C5) 14-THC	1	0	1	0	2	0	2	0	1	0	1	1	0	1	1	0	1	1	0	1	1	0	1	1	0	1	1	0	1	1	1	1	0	1	1	0	1	1	0	1	1	0	1	1	0	0	1	0	2
(C4) 15-THC	1	1	0	0	1	1	1	1	1	1	0	1	1	0	1	1	0	1	1	0	1	1	0	1	1	0	1	1	0	2	0	1	1	0	1	1	0	1	1	0	1	1	0	1	1	0	0	1	1
(C5) 16-THC	1	0	1	0	2	0	2	0	1	0	1	1	0	1	1	0	1	1	0	1	1	0	1	1	0	1	1	0	1	1	1	1	0	1	1	0	1	1	0	1	1	0	1	1	0	0	1	0	2
(C5) 17-THC	0	1	1	0	2	0	1	1	0	2	0	0	2	0	0	2	0	0	2	0	0	2	0	0	1	1	1	1	0	1	1	0	1	1	0	2	0	1	1	0	1	1	0	0	1	0	1	1	1
(C4) 18-THC	0	1	1	1	0	1	1	1	1	0	1	1	0	1	1	0	1	1	0	1	1	0	1	1	0	1	1	0	1	2	0	1	1	0	1	0	1	1	1	0	1	1	0	1	1	0	0	0	2
(C5) 19-THC	0	2	0	0	2	0	2	0	1	1	0	1	1	0	1	1	0	1	1	0	1	1	0	1	1	0	1	1	0	2	0	1	1	0	1	1	0	1	1	0	1	1	0	1	1	0	0	1	1
(C4) 20-THC	0	2	0	0	1	1	1	1	1	0	1	1	0	1	1	0	1	1	0	1	0	2	0	0	1	1	0	2	0	1	1	0	1	1	0	1	1	1	1	0	1	1	0	0	1	0	1	1	1
(C4) 21-THC	0	0	2	0	0	2	1	1	1	1	0	1	1	0	1	1	0	1	1	0	0	2	0	0	2	0	0	2	0	2	0	0	2	0	0	2	0	1	1	0	1	1	0	0	2	0	0	2	0
(C3) 22-THC	0	2	0	0	2	0	2	0	0	0	2	0	0	2	0	0	2	0	0	2	0	0	2	0	0	2	0	2	0	0	2	0	0	2	0	0	2	0	0	2	0	0	2	0	0	2	0	0	2
(C4) 23-THC	0	2	0	0	0	2	0	2	0	2	0	0	2	0	0	2	0	0	2	0	0	2	0	0	2	0	0	2	0	2	0	0	2	0	0	2	0	1	1	0	1	1	0	0	2	0	0	2	0
[truncated: 962 more columns]
